# Supplementary material for: Genome-Wide Identification and Characterization of the Abiotic-Stress-Responsive GRF Gene Family in Diploid Woodland Strawberry (Fragaria vesca)
Source: Plants (Basel). 2021 Sep 15;10(9):1916. doi: 10.3390/plants10091916 (PMC8468544; doi:10.3390/plants10091916)
Supplement: Supplementary file 1 [file plants-10-01916-s001.zip]

Archive with 3 entries (2 files):
- plants-1374032-supplementary/
- plants-1374032-supplementary/Supplementary materials.pdf
- plants-1374032-supplementary/Supplementary materials.xlsx
