# Supplementary material for: Genome-Wide Identification and Characterization of the Abiotic-Stress-Responsive GRF Gene Family in Diploid Woodland Strawberry (Fragaria vesca)
Source: Plants (Basel). 2021 Sep 15;10(9):1916. doi: 10.3390/plants10091916 (PMC8468544; doi:10.3390/plants10091916)
Supplement: Supplementary file 1 [file plants-10-01916-s001.zip › plants-1374032-supplementary/Supplementary materials.xlsx]

## Sheet: Index
Table S1 Molecular properties, chromosomal location, and subfamilial classification of the encoded protein for woodland strawberry FvGRF family members.
Table S2 Primers used for this study.
Table S3 GRF genes were identified in Arabidopsis thaliana , Fragaria vesca ,Oryza sativa L , Populus L , Zea mays L , Brassica napus L .
Table S4 Conserved domains were predicted by CDD.
Table S5 Gene duplication modes of GRF genes in Arabidopsis thaliana and Fragaria vesca.
Table S6 Cis-elements were predicted by PlantCARE in promoter sequences of FvGRF genes.
Table S7 Gene structure of FvGRF genes.

## Sheet: ST1
Table S1 Molecular properties, chromosomal location, and subfamilial classification of the encoded protein for woodland strawberry FvGRF family members.
Gene name	Gene ID	Deduced polypeptide				Chromosomes Location strand	Subfamily
		No.of aa	pI	Mw(Da)	Instability index
FvGRF1	FvH4_1g08440.1	366	8.13	41175.2	61.44	Fvb1_v4.0.a1:4473934..4475663 (-)	A
FvGRF2	FvH4_1g18220.1	592	6.09	64067.9	60.17	Fvb1_v4.0.a1:10597610..10601042 (-)	D
FvGRF3	FvH4_2g32670.1	575	9.06	62115.1	54.3	Fvb2_v4.0.a1:24704563..24709345 (+)	D
FvGRF4	FvH4_5g10750.1	474	8.99	52627.9	60.46	Fvb5_v4.0.a1:6091951..6095708 (-)	C
FvGRF5	FvH4_5g23900.1	330	9.12	36795.2	55.43	Fvb5_v4.0.a1:15201682..15204922 (-)	A
FvGRF6	FvH4_6g18130.1	367	8.75	40258.8	54.48	Fvb6_v4.0.a1:11941176..11943633 (+)	B
FvGRF7	FvH4_6g34730.1	328	8.83	37536.3	63.39	Fvb6_v4.0.a1:27401274..27403523 (-)	A
FvGRF8	FvH4_7g12130.1	445	9.25	48302.1	55.49	Fvb7_v4.0.a1:11046301..11049372 (+)	E
FvGRF9	FvH4_7g32780.1	543	8.47	58521.7	60.12	Fvb7_v4.0.a1:23498284..23500891 (+)	C
FvGRF10	FvH4_7g34250.1	334	7.12	36742.7	46.13	Fvb7_v4.0.a1:24169853..24173196 (-)	A

## Sheet: ST2
Table S2 Primers used for this study.
Abbreviation	Forward (5' to 3')	Reverse (5' to 3')	Function
FvBDP	GGCATCGGAGATGGTACTGT	CCAGCATTCCGAACTTCTTT	qRT-PCR
FvGRF1	GGAGAAGAAACCCAGAGAAC	GGAATAGAGATTGAAAGCCT	qRT-PCR
FvGRF2	ATGGATTTTGGGGTGGTGTG	TCGTCGGGTTTGGGGGTCTT	qRT-PCR
FvGRF3	TACCATCCACTTCCTCTACC	CTCCACACTGCTGCTTACTC	qRT-PCR
FvGRF4	GGGTTTTGGGTTCAGAGAGA	CAGCCATTGGTGGATGTTGT	qRT-PCR
FvGRF5	ACTAAATAACAACTCCCAGC	TACGCCAAACTCTCCACCAA	qRT-PCR
FvGRF6	GAGGACAGATGGCAAGAAAT	AGGCAACAGTCACGACCGAG	qRT-PCR
FvGRF7	TGTTCTCCTCATCTTTCAGC	ACACCTTCCTTTGTTCCTTG	qRT-PCR
FvGRF8	TAACCGCTACTACCCCTGCT	ATGGTGTTTCTGCTTCCTCT	qRT-PCR
FvGRF9	GACGAAATGGGGCAGACACA	CCACCAGGCGGAGAGGAAAC	qRT-PCR
FvGRF10	TTCAGGAAGCAACAGGGGTC	TCAAAGAAAGGTCGGAGAGG	qRT-PCR

## Sheet: ST3
Table S3 The GRF genes were identified in Arabidopsis thaliana, Fragaria vesca ,Oryza sativa, Populus, Zea mays, Brassica rapa and Brassica napus.
Gene ID	Gene name	Chr locous	5′ End	3′ End	Protein sequence
AT2G06200.1	AtGRF1	Chr2	2426271	2427323	MDLGVRVSGHETVSSPGQTELGSGFSNKQERSGFDGEDCWRSSKLSRTSTDGFSSSPASAKTL SFHQGIPLLRSTTINDPRKGQEHMLSFSSASGKSDVSPYLQYCRNSGYGLGGMMNTSNMHGN LLTGVKGPFSLTQWAELEQQALIYKYITANVPVPSSLLLSLKKSFFPYGSLPPNSFGWGSFHLGFSG GNMDPEPGRCRRTDGKKWRCSRDAVPDQKYCERHINRGRHRSRKPVEGQNGHNTNAAAAA SAAAASTAAAVSKAAAGTSAVAMRGSDNNNSLAAAVGTQHHTNNQSTDSLANRVQNSRGA SVFPATMNLQSKETHPKQSNNPFEFGLISSDSLLNPSHKQASYATSSKGFGSYLDFGNQAKHAG NHNNVDSWPEELKSDWT…
AT2G22840.1	AtGRF2	Chr2	9728756	9731301	MDIGVHVLGSVTSNENESLGLKELIGTKQDRSGFIGEDCLQRSLKLARTTTRAEEEENLSSSVAAA YCKTMSFHQGIPLMRSASPLSSDSRRQEQMLSFSDKPDALDFSKYVGLDNSSNNKNSLSPFLHQ IPPPSYFRSSGGYGSGGMMMNMSMQGNFTGVKGPFTLTQWAELEQQALIYKYITANVPVPSSL LISIKKSFYPYGSLPPSSFGWGTFHLGFAGGNMDPEPGRCRRTDGKKWRCSRDAVPDQKYCERH INRGRHRSRKPVEVQSGQNQTAAAASKAVTTPQQPVVAGNTNRSNARASSNRSLAIGSQYINP STESLPNNRGVSIYPSTVNLQPKESPVIHQKHRNNNNPFEFGHISSDSLLNPNTAKTYGSSFLDFS SNQEKHS…
AT2G36400.1	AtGRF3	Chr2	15270088	15272823	MDLQLKQWRSQQQQQHQTESEEQPSAAKIPKHVFDQIHSHTATSTALPLFTPEPTSSKLSSLSP DSSSRFPKMGSFFSWAQWQELELQALIYRYMLAGAAVPQELLLPIKKSLLHLSPSYFLHHPLQHLPH YQPAWYLGRAAMDPEPGRCRRTDGKKWRCSRDVFAGHKYCERHMHRGRNRSRKPVETPTTVN ATATSMASSVAAAATTTTATTTSTFAFGGGGGSEEVVGQGGSFFFSGSSNSSSELLHLSQSCSEMK QESNNMNNKRPYESHIGFSNNRSDGGHILRPFFDDWPRSSLQEADNSSSPMSSATCLSISMPGN SSSDVSLKLSTGNEEGARSNNNGRDQQNMSWWSGGGSNHHHHNMGGPLAEALRSSSSSSPTS VLHQLGVS…
AT2G45480.1	AtGRF4	Chr2	18745340	18747533	MDLQLKQWRSQQQNESEEQGSAATKISNFFFDQIQSQTATSAAAAPLPLFVPEPTSSSSFSCFSP DSSNSSSSSRFLKMGNFFSWAQWQELELQALIYRYMLAGASVPQELLLPIKKSLLHQSPMHFLHHP LQHSFPHHQPSWYWGRGAMDPEPGRCKRTDGKKWRCSRDVVAGHKYCDRHIHRGRNRSRKP VETATTTITTTATTTASSFVLGEELGHGPNNNHFFSSGSSQPLHLSHQQSCSSEMKQESNNNKRP YEANSGFSNGRSDDGHILRHFFDDWPRSSDSTSSPMSSSTCHLSISMPGNNTSSDVSLKLSTGNE EEEENMRNNNNEREQMNWWSNGGNHHNNMGGPLAEALRSASSTSSVLHQMGISTQVFH
AT3G13960.1	AtGRF5	Chr3	4608383	4610399	MMSLSGSSGRTIGRPPFTPTQWEELEHQALIYKYMVSGVPVPPELIFSIRRSLDTSLVSRLLPHQSL GWGCYQMGFGRKPDPEPGRCRRTDGKKWRCSREAYPDSKYCEKHMHRGRNRARKSLDQNQT TTTPLTSPSLSFTNNNNPSPTLSSSSSSNSSSTTYSASSSSMDAYSNSNRFGLGGSSSNTRGYFNS HSLDYPYPSTSPKQQQQTLHHASALSLHQNTNSTSQFNVLASATDHKDFRYFQGIGERVGGVG ERTFFPEASRSFQDSPYHHHQQPLATVMNDPYHHCSTDHNKIDHHHTYSSSSSSQHLHHDHD HRQQQCFVLGADMFNKPTRSVLANSSRQDQNQEEDEKDSSESSKKSLHHFFGEDWAQNKNS SDSWLDLSSHSRL…
AT3G52910.1	AtGRF6	Chr3	19616021	19618449	MATRIPFTESQWEELENQALVFKYLAANMPVPPHLLFLIKRPFLFSSSSSSSSSSSFFSPTLSPHFG WNVYEMGMGRKIDAEPGRCRRTDGKKWRCSKEAYPDSKYCERHMHRGKNRSSSRKPPPTQFT PNLFLDSSSRRRRSGYMDDFFSIEPSGSIKSCSGSAMEDNDDGSCRGINNEEKQPDRHCFILGTD LRTRERPLMLEEKLKQRDHDNEEEQGSKRFYRFLDEWPSSKSSVSTSLFI
AT4G24150.1	AtGRF7	Chr4	12535972	12539387	MDFLKVSDKTTIPYRSDSLFSLNQQQYKESSFGFRDMEIHPHPTPYAGNGLLGCYYYYPFTNAQL KELERQAMIYKYMIASIPVPFDLLVSSPSSASPCNNKNIAGDLEPGRCRRTDGKKWRCAKEVVSN HKYCEKHLHRGRPRSRKHVEPPYSRPNNNGGSVKNRDLKKLPQKLSSSSIKDKTLEPMEVSSSIS NYRDSRGSEKFTVLATTEQENKYLNFIDVWSDGVRSSEKQSTTSTPVSSSNGNLSLYSLDLSMGG NNLMGQDEMGLIQMGLGVIGSGSEDHHGYGPYGVTSSLEEMSSWLAPMSTTPGGPLAEILRPS TNLAISGDIESYSLMETPTPSSSPSRVMKKMTSSVSDESSQV
AT4G37740.1	AtGRF8	Chr4	17725337	17727730	MRMLLGIPYVDKSVLSNSVLERGKQDKSKLLLVDKCHYELDVEERKEDFVGGFGFGVVENSHKDV MVLPHHHYYPSYSSPSSSSLCYCSAGVSDPMFSVSSNQAYTSSHSGMFTPAGSGSAAVTVADPF FSLSSSGEMRRSMNEDAGAAFSEAQWHELERQRNIYKYMMASVPVPPELLTPFPKNHQSNTNP DVDTYRSGMFSIYADYKNLPLSMWMTVTVAVATGGSLQLGIASSASNNTADLEPWRCKRTDGK KWRCSRNVIPDQKYCERHTHKSRPRSRKHVESSHQSSHHNDIRTAKNDTSQLVRTYPQFYGQPI SQIPVLSTLPSASSPYDHHRGLRWFTKEDDAIGTLNPETQEAVQLKVGSSRELKRGFDYDLNFRQK EPIVDQSF…
AT5G53660.1	AtGRF9	Chr5	21794536	21796046	MQSPKMEQEEVEEERMRNKWPWMKAAQLMEFRMQALVYRYIEAGLRVPHHLVVPIWNSLAL SSSSNYNYHSSSLLSNKGVTHIDTLETEPTRCRRTDGKKWRCSNTVLLFEKYCERHMHRGRKRSR KLVESSSEVASSSTKYDNTYGLDRYNESQSHLHGTISGSSNAQVVTIASLPSARSCENVIRPSLVIS EFTNKSVSHGRKNMEMSYDDFINEKEASMCVGVVPLQGDESKPSVQKFFPEVSDKCLEAAKFSS NRKNDIIARSREWKNMNVNGGLFHGIHFSPDTVLQERGCFRLQGVETDNEPGRCRRTDGKKW RCSKDVLSGQKYCDKHMHRGMKKKHPVDTTNSHENAGFSPLTVETAVRSVVPCKDGDDQKH SVSVMGITLPRVS…
LOC_Os02g45570.1	OsGRF1	Chr2	27727857	27728982	MDEEKEADSPQPPSKLPRLSGADPNAGVVTMAAPPPPVGLGLGLGLGGDSRGERDVEASA AAAHKATALTFMQQQELEHQVLIYRYFAAGAPVPVHLVLPIWKSVASSSFGPHRFPSLAV MGLGNLCFDYRSSMEPDPGRCRRTDGKKWRCSRDVVPGHKYCERHVHRGRGRSRKPVEAS AAATPANNGGGGGIVFSPTSVLLAHGTARAT*
LOC_Os02g47280.1	OsGRF2	Chr2	28863173	28866997	MPPCLRRWPTTARPRQPRPPPSSPSAAPPRSPRKQREPAATTHFLGSSGACDNTVRRCVW VGGCRGGGGVAMGEDAPMTARWPPAAAARLPPFTAAQYEELEQQALIYKYLVAGVPVPPD LVLPIRRGLDSLAARFYNHPALGYGPYFGKKLDPEPGRCRRTDGKKWRCSKEAAPDSKYC ERHMHRGRNRSRKPVETQLVAQSQPPSSVVGSAAAPLAAASNGSSFQNHSLYPAIAGSNG GGGGRNMPSSFGSALGSQLHMDNAAPYAAVGGGTGKDLRYTAYGTRSLADEQSQLITEAI NTSIENPWRLLPSQNSPFPLSSYSQLGALSDLGQNTPSSLSKVQRQPLSFFGNDYAAVDS VKQENQTLRPFFDEWPKGRDSWSDLADENANLS…
LOC_Os02g53690.1	OsGRF3	Chr2	32840362	32842456	MMMMSGRPSGGAGGGRYPFTASQWQELEHQALIYKYMASGTPIPSDLILPLRRSFLLDSA LATSPSLAFPPQPSLGWGCFGMGFGRKAEDPEPGRCRRTDGKKWRCSKEAYPDSKYCEKH MHRGKNRSRKPVEMSLATPPPPSSSATSAASNTSAGVAPTTTTTSSPAPSYSRPAPHDAA PYQALYGGPYAAATARTPAAAAYHAQVSPFHLQLDTTHPHPPPSYYSMDHKEYAYGHATK EVHGEHAFFSDGTEREHHHAAAGHGQWQFKQLGMEPKQSTTPLFPGAGYGHTAASPYAID LSKEDDDEKERRQQQQQQQQQHCFLLGADLRLEKPAGHDHAAAAQKPLRHFFDEWPHEKN SKGSWMGLEGETQLSMSIPMAANDLPITTTSRY…
LOC_Os03g47140.1	OsGRF4	Chr3	26679039	26682188	MFADFSAAAMELGEVLGLQGLTVPSTKEGDLSLIKRAAAGSFTQAAAASYPSPFLDEQKM LRFAKAAHTLPSGLDFGRENEQRFLLSRTKRPFTPSQWMELEHQALIYKYLNAKAPIPSS LLISISKSFRSSANRMSWRPLYQGFPNADSDPEPGRCRRTDGKKWRCSKEAMADHKYCER HINRNRHRSRKPVENQSRKTVKETPCAGSLPSSVGQGSFKKAKVNEMKPRSISYWTDSLN RTMANKEKGNKAAEENNGPLLNLTNQQPTLSLFSQLKQQNKPEKFNTAGDSESISSNTML KPWESSNQQNNKSIPFTKMHDRGCLQSVLQNFSLPKDEKMEFQKSKDSNVMTVPSTFYSS PEDPRVSCHAPNMAQMQEDSISSSWEMPQGGPL…
LOC_Os03g51970.1	OsGRF5	Chr3	29823449	29825818	MQGAMARVRGPFTPSQWIELEHQALIYKYLAANSPVPHSLLIPIRRSLTSPYSPAYFGSS TLGWGSFQLGYSGSADPEPGRCRRTDGKKWRCSRDAVADQKYCERHMNRGRHRSRKHVEG QPGHAAKAMPAAVAAAAASATQPSAPAAHSGGAVAGLAINHQHQQMKNYAANTANPCSLQ YSRDLANKHNESEQVQDSDSLSMLTSISTRNTGSLFPFSKQHNPFEVSNSRPDFGLVSPD SLMSSPHSSLENVNLLTSQSLNEQQSSVSLQHFVDWPRTPAQGALAWPDAEDMQAQRSQL SISAPMASSDLSSASTSPIHEKLMLSPLKLSREYSPIGLGFAANRDEVNQGEANWMPMFR DSLMGGPLGEVLTKNNNMEARNCLSESLNLLND…
LOC_Os04g48510.1	OsGRF6	Chr4	28921895	28923696	MLAEGRQVYLPPPPPSKLPRLSGTDPTDGVVTMAAPSPLVLGLGLGLGGSGSDSSGSDAE ASAATVREARPPSALTFMQRQELEQQVLIYRYFAAGAPVPVHLVLPIWKSIAAASSFGPQ SFPSLTGLGSLCFDYRSSMEPEPGRCRRTDGKKWRCSRDVVPGHKYCERHVHRGRGRSRK PMEASAAVAPTYLPVRPALHTVATLATSAPSLSHLGFSSASKVLLAHTTTGTTRAT*
LOC_Os04g51190.1	OsGRF7	Chr4	30317702	30321649	MAMPFASLSPAADHRPSFIFPFCRSSPLSAVGEEAQQHMMGARWAAAVARPPPFTAAQYE ELEQQALIYKYLVAGVPVPADLLLPIRRGLDSLASRFYHHPVLGYGSYFGKKLDPEPGRC RRTDGKKWRCSKEAAPDSKYCERHMHRGRNRSRKPVEAQLVAPHSQPPATAPAAAVTSTA FQNHSLYPAIANGGGANGGGGGGGGGGSAPGSFALGSNTQLHMDNAASYSTVAAGAGNKD FRYSAYGVRPLADEHSPLITGAMDTSIDNSWCLLPSQTSTFSVSSYPMLGNLSELDQNTI CSLPKVEREPLSFFGSDYVTVDSGKQENQTLRPFFDEWPKARDSWPDLADDNSLATFSAT QLSISIPMATSDFSTTSSRSHNGIYSR*
LOC_Os06g02560.1	OsGRF8	Chr6	893172	896356	MLSSSPSAAAPGIGGYQPQRGAAVFTAAQWAELEQQALIYKYLVAGVPVPGDLLLPIRPH SSAAATYSFANPAAAPFYHHHHHPSLSYYAYYGKKLDPEPWRCRRTDGKKWRCSKEAHPD SKYCERHMHRGRNRSRKPVESKTAAPAPQSQPQLSNVTTATHDTDAPLPSLTVGAKTHGL SLGGAGSSQFHVDAPSYGSKYSLGAKADVGELSFFSGASGNTRGFTIDSPTDSSWHSLPS SVPPYPMSKPRDSGLLPGAYSYSHLEPSQELGQVTIASLSQEQERRSFGGGAGGMLGNVK HENQPLRPFFDEWPGRRDSWSEMDEERSNQTSFSTTQLSISIPMPRCGSPIGPRLP*
LOC_Os06g10310.1	OsGRF9	Chr6	5300136	5301473	MMAGGGSGRCLFTATQWQELEHQALIYKYMAAGAPVPPDLLLHLRHRAAAAAAADVDTVP SLAFPPHHLGWGCYGAAAAQYGRRVEDPEPGRCRRTDGKKWRCSREAYGESKYCEKHMHR GKNRSRKPVEMPPPAAAAVYRPSALSISPPPHDADAPSYGAGAGAPLQLHLDSFHASTSP PPSYHRYAHTSSAPLFPSSAAGYGGGWSLSKEHCLTLGGAAADLSLDKPADHHHDATSAT TEKPLRRFFDEWPRSDDGRTPWDGTQLSISIPTAAAASPDLAIAGAASRYHSNGDHLRTS E*
LOC_Os07g28430.1	OsGRF10	Chr7	16622547	16625292	MAAEGEAKKDSASNPPGGGGGGGGGEEEEDSSLAVGEAAVGVGEAGGGGGGGEKADREEE EGKEDVEEGGVCKDLVLVEDAVPVEDPEEAAATAALQEEMKALVESVPVGAGAAFTAMQL QELEQQSRVYQYMAARVPVPTHLVFPIWKSVTGASSEGAQKYPTLMGLATLCLDFGKNPE PEPGRCRRTDGKKWRCWRNAIANEKYCERHMHRGRKRPVQLVVEDDEPDSTSGSKPASGK ATEGGKKTDDKSSSSKKLAVAAPAAVEST*
LOC_Os11g35030.1	OsGRF11	Chr11	20521765	20525236	MLSSCGGHGHGNPRSLQEEHHGRCGEQQGGGGGGGQEQEQDGFLVREARASPPSPSSSSF LGSTSSSCSGGGGGGQMLSFSSPNGTAGLGLSSGGSMQGVLARVRGPFTPTQWMELEHQA LIYKHIAANVSVPSSLLLPIRRSLHPWGWGSFPPGCADVEPRRCRRTDGKKWRCSRDAVG DQKYCERHINRGRHRSRKHVEGRKATLTIAEPSTVIAAGVSSRGHTVARQKQVKGSAATV SDPFSRQSNRKFLEKQNVVDQLSPMDSFDFSSTQSSPNYDNVALSPLKLHHDHDESYIGH GAGSSSEKGSMMYESRLTVSKETLDDGPLGEVFKRKNCQSASTEILTEKWTENPNLHCPS GILQMATKFNSISSGNTVNSGGTAVENLITDNG…
LOC_Os12g29980.1	OsGRF12	Chr12	17915643	17919555	MAMATPTTNGSFLLGSGGYPGAQILSFSSSGHSGNGLDCGSSDVARMQGVLARVRGPFTP TQWMELEHQALIYKHIVANAPVPAGLLLPIRRSLHPPVFPHFSSGGILGSSSLGWGSFQL GYSGSADSEPGRCRRTDGKKWRCSRDAVVDQKYCERHINRGRHRSRKHVEGQSSHAAKAT VPAIAQPPIGASNGKLSGSHGVSNELTKTLATNRMMLDKANLIERSQDYTNQQHNILQNN TKGDNWSEEMSSQADYAVIPAGSLMNTPQSANLNPIPQQQRCKQSLFGKGIQHDDIQLSI SIPVDNSDLPTNYNKAQMDHVVGGSSNGGNNTRASWIPGSWEASIGGPLGEFFTNTSSAS DDKGKSRHPPSLNLLADGHTTSPQLQSPTGVLQ…
FvH4_1g08440.1	FvGRF1	Chr1	4473934	4475663	MMSSSSAGRGMRFPFTPSQWQELEHQALIYKYMVSGIPIPPDLLFSIKRSCLDSPPLSSKLFSPHIGWNCFQMGLGRKID PEPGRCRRTDGKKWRCSKEAYADSKYCERHMHRGKNRSRKPVEVFKATLPTSANSNSNSNSNTSPITKIFNPSSNSLSTP FHSLSSLSPNESSYNSSSSNLDDHPFLYSRPNIGLSQQERSTSLFLDSASYNNPLHPNLEYRFGYGVKEEVDEHAFFSEP SGSVRGFSGSSSSLNHHQNESNWQLTMSCSDSSSKQRTCSALQTEHYPHLQLQNFTDSKRGEETQRTIHHFFDEGPPKDR ESSWLDLDANNKSSNSGSASTTRLSISIPNSAHDFPIYNSRSHHDD
FvH4_1g18220.1	FvGRF2	Chr1	10597610	10601042	MDFGVVCMDMDCLMGPEPGEGATAHSHVSGPETKPGHGSGLSFKQQRSWPVEDAWRVSKTPKPDDMSSPRTMPLPQEPPP QLLMRSSSLAPPRQEQMLSFASNKSDVTFLSKDGGASSDFAFYQRMPAPYARNAGFGSGSLNANMHGPYAAARGPFTPSQ WIELEHQALIYKYLNANAPVPSNLLIPLKKSLYHYGLSGPSPNSLSWGSFHLGYSGSTDPEPGRCRRTDGKKWRCSRDAV ADQKYCERHINRGRHRSRKPVEGQTGHGASRRANSKEVAPPVTSSKPTSVSGTLQPQFKSLEPPPPADAAAANSSVDAFA NRMQDPQGFTVMSASSIKPESNASCFSVPKRDFPMVESSQSEFGLVSTDSLLNPSHRSSYIPKDFGGSFLDFTDQ…
FvH4_2g32670.1	FvGRF3	Chr2	24704563	24709345	MDFGVVGLDGFGGSDIGFGFVASSDQEGKNKRYGSGFQKQERSGTVDEEQHWRSSKQAKSSDDFSAPKKMLQLNTGLMRT NSTSFDGQQLLSFSSSPKSEAQNASLPSYFQQAVSAYHRNSGINNSGSLNGATVHWTIAGGRGPFTPSQWMELEHQALIY KYITANVPIPSNLLIPIKKALDSAGLFSPGLLRSNAFGWGSIHLGYANNTDPEPGRCRRTDGKKWRCWRDAVPDQKYCER HINRGRHRSRKPVEGQTGQSVAGTATPAPLKQVMPGGGGTSSLAIANQQLKSLQPAIAASNSSAATQMSRMFMNKDSASE RMQHSPDLSMLSKENTLLNQKQQLGFGESSRSEFGLVTSDALLNPSQKRSLSSMMSCGNYGGASQNLTVQETDSQ…
FvH4_5g10750.1	FvGRF4	Chr5	6091951	6095708	MGKSRRNGFVETERECCDIGLGLMMETHDQSCKKMNQMVMVMPHHEPQFCSGGFDGGTATPLFYPTRNNNAVTTDIYNTA SSDVGSVVVPKNLQQPYYYDSLSFSSSVGGMVNVNVRIPFTPAQRAELEAQTVIYKYIMACVPVPQQLLLSITNSSPNGV RNSSRTRGVRDMFEGFSKSLDPEPWRCKRTDGKKWRCSRDRGIDQKFCERHCHKRRSRKHVESIPNLLNNNINKNANMLS PRPSAFKNYNQTPLSSSMVTPAAASHAQPRALDWFMNGESASVAVSNQEWEQLMPFKLGSHTSKRDTDVDFPKQQNESSL NLYRGGSQGLQSQRSHDHLGGALNSNQAQQTRHFIDAWSTERAGNGIDELGKRTRDSVPLNQKLPLSSLTLSMSG…
FvH4_5g23900.1	FvGRF5	Chr5	15201682	15204922	MSRSLVGGGGHAPLFTVSQWAEMEHQAMVFKYLKAGLPVPPELLAPIRSSFNLMYPDFLRHPSLTYASFCGKKIDPEPGR CRRTDGKKWRCSKDAHPDSKYCERHMNRGRYRSRKLVESQTASQTLSTVASSEIRTGSHSHSGSFQNMPLHSAGNSGSLC FGSDVSQLKMEPIPYGIVKRGNRVLDGAEEHNFMSEASGSARSVGVDSTVDSPWRLMTSRVPSNSSSEPRDGCFLLNNNS QLQTLQDSEALTVDAAMTKQQQRQYVGGEFGVLRSVKQEQHSLQPFFDEWPKSRDLGFHHNDPRSTNNVSNTTQLSMSNL MAPSNFFKER
FvH4_6g18130.1	FvGRF6	Chr6	11941176	11943633	MDFHLKQWRNQQQHESEEQQPYPSAAKIPKLETQTHPEPVSGYALPLFVPEPNTKVISTLSAFSESTTTTTAPASSATRF PRMGSFFSMSQWQELELQALIFRYMLAGAAVPPELLQPIKRSLLHSQFFFQHHLQHYPALLQSGYWGRGSMDPEPTRCRR TDGKKWRCSKDVVAGQKYCERHVHRGRNRSRKPVEVTTATTNAAGGSGAATDNSVVTVASSLGKGSNGTHFALSGSSPSI DLLQLSQNQREVSRGVQSDSHVLRPFFDDWPGQLQEPDNGRSNATSNNNATSLSISLKLSTGNGVEPGQESEQPQLNWPM GWGSNHMVSMGGPLAEALRSSNSNSSPTSVLHQLPRGSVSETSFIST
FvH4_6g34730.1	FvGRF7	Chr6	27401274	27403523	MMSGGSPSSARNFRYPFTATQWQELEHQALIFKYMVSGVPVPTDLVYSFKRRLDSSMSSRLFPHHPFGWGCYDMGFGRKI DPEPGRCRRTDGKKWRCSKEAYPDSKYCERHMHRGRNRSRKPVEASSSSSTTNTTPNSDTIPTPPDYNPASIHKNLSKTS PSMFSSSFSNETPQTQHQSSSLYPFLSRPQGSNTNPQLFLNSGSYVNEADHRDYRYLQGTKEGVDHELAFFPAESSENAR SFMSSYKGYSSQSQFQSLTEHYPQQQSQDEQHCYVLGTDFKSSRPMKIENKEADQTQKSLHHFFGDWPPKSTDTWLDLAP NSRLHRDG
FvH4_7g12130.1	FvGRF8	Chr7	11046301	11049372	MEGTQIVKVKHEFIEVCSDDEEESSSSAPSIKLGLAVGGGEVGKRRRSSEFTAAQLNELEQQRVIYQYIAAGLPAPFQLV LPIWKSVAGASFSNAAVYQQYPSFVRYGGFDYRNKMDPEPGRCRRTDGKKWRCRRDVVPYEKYCQKHIHRGRQRSRKPVE ASEVTPPPSTTLLKNSGGELLNSKKNIQIQTQKGLLLMAQPSNSVSVCHSPTTSSGYHELAKNSSTVAYTTSTPSYITAT TPAAAAPSTTAGQMPVTTSASVDNNILIGAKDNGYSYHANNYGIIRGSRNTINVGSNIAPGLGFSPKSVLQAGHMTLVSC NGLYFDNGSGEELEPGRCRRTDGKKWRCKSNVLPNQKYCDRHIHRGVKQMRTSSPVATASTSASAMNSTRPSQIT…
FvH4_7g32780.1	FvGRF9	Chr7	23498284	23500891	MMMMVHHDNRGRPDQRRDGGDGPTCNRPPGVAEPVAGSSSSNSTSGGSVLRGLQPFQCLSNTNTHHHNSTSLRSPGGMTT AAAALGFPFTNQQWKELERQAMIYKYMMASLPVPRDLLFPTTTTSSSSISQSPLSGGGFNLRLSNSTDPEPGRCKRTDGK KWRCSRDVAPDQKYCERHMHRGRPRSRKHVEIHANNTTTTAATMTTAKKLRRDNNSNNIPPICAHNLPNPEMSKNGYPTQ FFGSTLQTFHQTPVSLDKSGVKSATFGGGVNSVSSHRGVRGMEWMMKSEAPAISSSDAQWQNLMHSNKTELSSCSRIPYF DANTSIFGQRSEQECYLNLNSYTSFNAGDARHQQDDNDCTMFLSPDVVALENPLLEETPRSFIDAWSKNDNGDNI…
FvH4_7g34250.1	FvGRF10	Chr7	24169853	24173196	MNSTGGGGGVGVGGNSTGNLMGMGMGMRSPFTVSQWQELEHQALIFKYMMAGMPVPPDLVLPIQKSFDSISQRFFHPSMG YCSFYGKKVDPEPGRCRRTDGKKWRCSKDAYPDSKYCERHMHRGRNRSRKPVESQTMTQSSSTVTSLIVSGTSSGTVSFQ TLPLNSFGNTQGASSGTNQSHYQIDSIPFGIPNKDYRYLPGLKPDMGEHSFLSDTSGSNRGLHMDSPLDGTWPVMPSRVT SFPTSTSGDGSVLQNDYRQNSFFNNDFPSGEPLKHEGQPLRPFFDEWPKGRDAWSGLEDERSNQTSFSTTQLSISIPMTS SDFSATSSQSPHDN
GRMZM2G178261	ZmGRF1	Chr1	272415607	272419742	MEPRDSSSLSGPNSVVLGRLAMDITYKSVLLIRFLILACRRSVPGLSSVSLSTSMQGAMARVRAPFTPSQ WIELEHQALIYKYLAANSPIPHSLLIPIRRSLAASPYPPSYFGTSTLGWGSFQLGYSGNADLEPGRCRRT DGKKWRCSRDAVADQKYCERHMNRGRHRSRKHVEGQPGHAAKAMSAVAAAAAAAAQPAALAGAGAPAAGL TVNQHQLPAKSYATGATDPCSLQYNRELVNKQNESENMQDSDNLSMLTSMNTGNTGSVFPFSKQNTNPFE VTSSRLEFGLVSSDSLMSSPHSSLENVNLLGSQSMNEHQNPASLQHFVDWPRTPAQGGLSWPEAEDMQAQ RSQLSISAPMASSELSSASTSPIHEKLMLSPLKLSREYSPTGLG…
GRMZM2G018414	ZmGRF2	Chr1	257246035	257248752	MSAEFCAAAAGAVAMELGVGDVMGLQQGIAAATGPSSGDSDLGLLKRAGLAQAATSYPSPFLDQQKMLRFSKAAAAHTSPSGLDFGGGPSEQAFLLSRTKRPFTPSQWMELEHQALIYKYLNAKAPIPSSLLVSISKSFRSSNRVSWRPLYQGYANADSDPEPGRCRRTDGKKWRCSKEAMPDHKYCERHINRNRHRSRKPVENQPRKTSKEVPTAAAGSLPCAGPQGSLKKAKVNDSKPGTGSYWTDSLNRTMLSREKANKPTEDESLLLSSTKNSQPTLSLLTQLKQQNKPDKLGPTPENEPNSDTMLKAWGGSHHKNISSTQRHDAESLQSVLQNFSLAQNDRLESEKNRYSDSVLVSSAFYSADGPQTTCLTPNMTQVQQDCISSSWEMPQGGPL…
GRMZM2G041223	ZmGRF3	Chr2	12202775	12207171	MAMPFASLSPAADHRPSSLLPYCRAAPLSAVGEDAAAQAQQQQQHAMSGRWAARPPALFTAAQYEELEHQALIYKYLVAGVPVPPDLLLPLRRGFVYHQPALGYGPYFGKKVDPEPGRCRRTDGKKWRCSKEAAPDSKYCERHMHRGRNRSRKPVEAQLVPPPHAQQQQQQQAPAPTAGFQSHPMYPSILAGNGGGGGGVGGGAGGGGTFGLGPTSQLHMDSAAAYATAAGGGSKDLRYSAYGVKSLSDEHSQLLSSGGGMDASMDNSWRLLPSQTAATFQATSYPLFGALSGLDESTIASLPKTQREPLSFFGSDFVTPKQENQTLRPFFDEWPKSRDSWPELNEDNSLGSSATQLSISIPMAPSDFNTSSRSPNGIPSR
GRMZM2G004619	ZmGRF4	Chr2	199378455	199380799	MAAEGEAKNPSGGGEGGNPQHQQAVQAAPAEPPTAQGEAVQEAGAQATGQEPEGEKANRDGEGSAGEKDDGACRDLVLVEDPEVLAVEDPEEAAATAALQEEMKALVASVPDGAGAAFTAMQLQELEQQSRVYQYMAARVPVPTHLVFPVWKSVTGASSEGAQKYPTLLGLATLCLDFGKNPEPEPGRCRRTDGKKWRCWRNTIPNEKYCERHMHRGRKRPVQVVEEAEPDSASGSKSAPSKATEGAKKVDDKSPGSKKLAVAAAAAAAVQST
GRMZM2G099862	ZmGRF5	Chr2	225828392	225831803	MEGGRDVFLGAAARAPPPPPSCPFHGSATATRSGGAQMLSFSSNGVAGLGLCSGASKMQGVLSRVRRPFTPTQWMELEHQALIYKHFAVNAPVPSSLLLPIKRSLNPWSSLGSSSLGWAPFRSGSADAEPGRCRRTDGKKWRCSRDAVGDQKYCERYIKRGCHRSRKHVEGRKATPTTADPTMAVSGGSLLHSHAVAWQQQGKSSAANVTDPFSLGSNRNLLDKQNLGDQFSVSTSMDSFDFSSSHSSPNQAKVAFSPVAMQHEHDQLYLVHGAGSSAENVNKSQDGQLLVSRETIDDGPLGEVFKGKSCQSASADILTDHWTSTRDLRPPTGVLQMSSSNTVPAENHTSNSSYLMARMANSQTVPTLH
GRMZM2G124566	ZmGRF6	Chr3	155831893	155833246	MAEDKETDSPQPPAKLPRLSRADTSAGEVTMAASSPLVLGLGLGLGGRGGGGERDADVSPATVTPKRPSALTFMQQQELEHQVLIYRYFAAGAPVPVHLVLPIWKSVAASSFGPQRFPSLMGLGSLCFDYRSSMEPEPGRCRRTDGKKWRCSRDVVPGHKYCERHVHRGRGRSRKPVEAAAAPAAAAGGSSPVLRVAAPQHVLGLSSPTSVLLAHGAARAT
GRMZM2G105335	ZmGRF7	Chr3	177152123	177154056	MMMMSSGRAGGGATAGRYPFTASQWQELEHQALIYKCLASGKPIPSYLMPPLRRILDSALATSPSLAYPPQPSLGWGCFGMGFTRKADEDPEPGRCRRTDGKKWRCSKEAYPDSKYCEKHMHRGKNRSRKPVEMSLATPAPAPAPAAATTATATSSPAPSYHRPAHDATPSPYHALYGGGGGGGGSPYSASARPGATGGGGAYHHAQHVSPFHLHLETTHPHPPPPYNYSADQRDYAYGHAAAKEVGEHAFFSDGAGERVDRQAAAGQWQFRQLGVETKPGPTPLFPVAGYGHGAASPYGVEMGKDDDEQEERRRQHCFVLGADLRLERPSSGHGHGHDHDDAAAAQKPLRPFFDEWPHQKGDKAGSWMGLDGETQLSMSIPMAATDLPVTSRFRNGGH…
GRMZM5G853392	ZmGRF8	Chr4	8709195	8711213	MEAGGGASELGLLGAGSGRLLKHGRGDAAGGEDHGWVVVVGGGGRAKQARTASVGTGDAAATAAVPFLLGSCGGPGHGGERMLSFSSAAAAAPDDGGAMPPLYYGTPASCSGLMSSARVRGPFTPPQWIELEHQALIYKYLSANSPVPHSLLVPIRRSGSLASSPYPPPYFGTSTFGWGSFQLGYSGNADLEPGRCRRTDGKKWRCSRDAVADQKYCERHMNRGRHRSRKHVEDQPGHAAKAMSAVAVAAAAAAATQHAAALAGAGATAAAGLAVNRHRQPGKSYATGATDPCSLQYSRELANKLSNESENMQDSDNVSMLTSMNTGNTAGSVFPFSKQNTALFEVSSSRPEFGLVPSDSLTSSPHSSLKSVKNLLSSRSLSEHQSSASLQHFVDWPRT…
GRMZM2G045977	ZmGRF9	Chr4	196193200	196194593	MAAEDKETDSPQPPAKLPRLSCADTSAGVAASSPLVLGLGLGLGGGGERDADASPATATPKRPSALTFMQQQELEHQVLIYRYFAAGAPVPAHLVLPIWKSVAASSFGPQRFPSLMGLGSLCFDYRSSMEPEPGRCRRTDGKKWRCSRDVVPGHKYCERHVHRGRGRSRKPVEAAAPAPSAAAATSLGGGPVHHTGGAPPPHGLGLSPTSVLLAHSAARAT
GRMZM2G034876	ZmGRF10	Chr4	200344613	200348143	MAMPYASLSPAGAADHRSSTATASLVPFCRSTPLSAGGGLGEEDAQASARWPAARPVVPFTPAQYQELEQQALIYKYLVAGVPVPPDLVVPIRRGLDSLATRFYGQPTLGYGPYLGRKLDPEPGRCRRTDGKKWRCSKEAAPDSKYCERHMHRGRNRSRKPVETQLAPQSQPPAAAAVSAAPPLAAAAAAATNGSGFQNHSLYPAIAGSTGGGGGVGGSGNISSPFSSSMGGSSQLHMDSVASYSYAALGGGTAKDLRYNAYGIRSLADEHNQLIAEAIDSSIESQRRLPSSSFPLSSYPHLGALGDLGGQNSTVSSLPKMEKQQPPSSFLGNDTGAGMAMGSASAKQEGQTLRHFFDEWPKARDSWPGLSDETASLASSPPATQLSMSIPMASSDFSV…
GRMZM2G098594	ZmGRF11	Chr6	60352788	60355613	MLSSASSAAGAAMGMGGGGYAHQPPPQRTVFTAAQWAELEQQALIYKYLMAGVPVPPDLLLPVRPGPAAAFSFAGPAAASPFYHQHHPSLSYYAYYGKKLDPEPWRCRRTDGKKWRCSKEAHPDSKYCERHMHRGRNRSRKPVESKTASSSSPAHPSPPQLSTVTTTAPLEPLAAAGGKVHGLSLGGGAAGSSHLGVDASNAHYRYGSKYPLGAKPDGGELSFFSGASSGNNSRGGFTIDSPSDNNSWHSALASSVPPFTLSTKSGDSGLLPGAYASYSQSHSHMEPPRELGQVTIASLAQEQERQQPFSGGMLGNVKQENQNQPLRPFFDEWPGTRADSWPPEMDGAPRAGRTSFSSSTTQLSISIPMPRCD
GRMZM5G850129	ZmGRF12	Chr6	108478031	108479754	MMLSGHGGGRRLFTASQWQELEHQALIFKYMASGAPVPHDLVLPLRLATGVDTAPSLAFPPQPSPSLAYWGCYGAGAPFGRKAAEDTEPGRCRRTDGKKWRCSREAHGDSKYCEKHIHRGKSRSRKPVEVTSSPAAGPAAAYRPSAISTISPPRAADAPPPSLAYPQQHLLHGASSAAGAAARVPAGALQLHLDASLHAAAAAASPSPPPSYHRYAHYTPPASSLFPGGGYGYDYDYGQSKELRRRHFHALGADLSLDKPLPEPDTGSDEKQPLRRFFDEWPRESGDMAADDATQLSISIPAASPSDLAATSASAAAARFHNGE
GRMZM2G096709	ZmGRF13	Chr7	145016797	145019383	MTAEGEAKNPSAGGGGDNPQHQQAAPAPAPAQGEVAQEAAVQGTGQEQERDKADREVQGGAGEKDDGACRDLVLVEDPEVLAVEDPEEAAATAALQEEMKALVASIPDGAGAAFTAMQLQELEQQSRVYQYMAARVPVPTHLVFPVWKSVTGASSEGAQKYPTLMGLATLCLDFGKNPEPEPGRCRRTDGKKWRCWRNTIPNEKYCERHMHRGRKRPVQVFLEDDEPDSASGSKPAAPGKATEGAKKADDKSPSSKKLAVAAPAAVQST
GRMZM2G067743	ZmGRF14	Chr9	9818084	9819919	MMLSGHGGGRRLFTASQWQELEHQALIFKYMASGAPVPHDLVLPLRLATGVDTAPSLAFPPQPSPSLAYWGCYGAGAPFGRKAEDPEPGRCRRTDGKKWRCSREAHGDSKYCEKHIHRGKSRSRKPVEVTSPAAYRPSAFSISPPRAADAPPPPPGLGHPQQQHLRHGALSPAGRAHAAGALQLHLDSSLHAASPPPSYHRYAHSHAHYTPPPPPSLYDYGQSKELREAAELRRRHFHALGADLSLDKPLADAGAAEKPLRRFFDEWPRERGDTRPSWAGAEDATQLSISIPAASPSSDHAASAAARCHNDGSDRCIS
GRMZM2G129147	ZmGRF15	Chr10	140394154	140397947	MGMAMPFASPSPAADHRPSSLLPFCRAAPLSAAGEDAAQQHAMSGRWAARPALFTAAQYEELEHQALIYKYLVAGVPVPPDLLLPLRRGFVFHQPPALGYGPYFGKKVDPEPGRCRRTDGKKWRCSKEAAPDSKYCERHMHRGRNRSRKPVEAQLAPPPHAQPPQQQQAPAPAAGFQNHSLYPSILNGNGGGGLGAGAGGGTFGLGPTSQLHMDSAAAYATAAGGGSKYLRYSAYGVKSLSDEHSTLLSGGMDPSMMDNSWRLLPSQNNTFQATSYPVFGTLSGLDESTIASLPKTQREPLSFFGSDFVTAAKQENQTLRPFFDEWPKSRDSWPELGEDGSLGFSATQLSISIPMATSDFSNTSSRSPGGIPSR
Potri.001G082700.1	PtGRF1	Chr01	6526765	6529150	MRSSWSRTRSGVFVDDIGLGLRMQDNLESCSGSSKRSVTAMSCDHEPAAHELSSSSCSGGGGGSGPLFYSTSNHVTCLGD IKDVVASVSASGTGTPDAIAESKSLQYPYFISDSSPFTFNSSGEMTPSVNERVLFTAAQWQELERQTTIYKYMMASVPVP PELLIPITKNQSNVLPPRSNSSLELGIPSLNSSDAEPWRCKRTDGKKWRCSRDVAPDQKYCERHSHKSRPRSRKPVELHT HDSPRTLTNNNTNTNNSNYSTNPHLFNQKPYFPSHLFMFPSAMAPSASSYDQPRSLEWLLKGEILPVASNYSQEWQHLKR DSIKGNGKVYNVYGEEQPLCSNTYRGGHSLQAQRLNDHCSVLSSPKSTTLERALSPSLTQEQETRHFIDAWSTNS…
Potri.001G114000.1	PtGRF2	Chr01	9120535	9121920	MKSQAPPSKIARLSNSRTGLLNGWNMEGNRRNGRSRSPSIGLGVELGRGGSSQRPITGCKKPYGFTILQLHELELQSLIY KYIQAGFPVPYHLVLPIWKSVTASLGGLSSSLYQLYPSFMGCKCNPLYLEYKKGMEHEPGRCRRTDGKKWRCSKEVLPDQ KYCDRHIHRGRQRSRKLVEAASHSNASTNLSISLPGIGSASA*
Potri.001G132600.1	PtGRF3	Chr01	10652440	10656748	MSNSSVTVAAVGPRSQPGFTVAQWHELEHQALIFKYLKAGLSVPPYLLLPIRKSFQLLSPGFLHPSNLSYCSYFGKKIDS EPGRCRRTDGKKWRCSKDAHPDSKYCERHMNRSRNRSRKPVESQTTSQSMSTVASEIVTGSSSSGSRAYTTMPLPTIGNS GPLGFGSNMSRWQMESMPYGVNSKDYRSLHGLKLEADEKTFLPEALGNTRSFGMNSTVDSTWHLTSQVPASPVPESRNDA LLQNYPQLRTLQDFEPLTVDDAPSKQQEEQYLFGREFSSSGSMRQENQSLQPLFDEWPKCRDMDSYFTDQRSNKSSSGVQ LSMAIPMAPNSAPRSYHSPNDA*
Potri.001G169100.1	PtGRF4	Chr01	14239709	14241047	MLNTTISRNRFPFTATQWQELEHQALIYKYMVSGVPVPPELLYSVKRSLGSSLASRLFPHQPIGWGCFQAGFGRKADPEP GRCRRTDGKKWRCSKEAYPDSKYCERHMHRGRSRSRKPVELTSSTTTTATTIPLTSINRNLSNPTISPSSSSYSFSHPSS AESEVYAHQNPSHGTFLNPFLYPHSSSSGPPDSGFSPLNSTPHNLFLESGSSPQVDKEHRYYHGMREDVDERAFFPDGLG SARGVQDSYNQLTMSSYKGYSLSQFQTFADTSKEEQQQPGQHCFVLGTDIIKSSATRSIKLEKETETLKPLHHFFDEWEP KDADSWLDLASSSRPHTSDD*
Potri.002G115100.1	PtGRF5	Chr02	8682667	8685517	MDFGVQVGLDGLVGSDTSNSGFASLASSDPDEKQKYGSGFLKQERSAAADDDWRNSKLAKTESMLLDQRNTFLLKSSNNS LFTDGQQQQQMLSFSCPKSASSGERSSPNAMLPYFHLTSSACNRNTGYNSGIFNAASMHGVLTETRWPFTQLQWMELEHQ ALIYKYMTANVPIPSNLLIPIRKALDSAGFSSFSGGLFKPSALQWGTFHMGFSSNTDPEPGRCRRTDGKKWRCSRDAVAD QKYCERHMNRGRHRSRKPVEGQSGHSAAATTTLKPMANGTSSFASASVVGLRSAVSDSHTIVHNQQQPASSSNLSATNTL SRVFLATENGGERMQDASGLSMLPSSIDMKSKETPFFISKQQNSYGESLQNEFALVTSDSLLNHSQKSSSLMSCR…
Potri.003G065000.1	PtGRF6	Chr03	9379592	9381211	MLNTTSARNSLLFTATQWHELEHQALIYKYMVSGVPVPPELLYSVKRSLESSLASRLFPHQPTGWGCFQAGAGRKADPEP GRCRRTDGKKWRCSKEAYPDSKYCERHMHRGKNRSRKPVELASTTTTAAAAAIPLTSINRNLYNNTVSPSSSSYSFSNLS SSMESEIYAHQDSSRSTFLYPHSSSSGPPADSGFSPQNSTTHNLFLDCGSSPHADKEYRYSHGIRECMDGRAFFPDALGS ARGVQDSYNQLTMSSYKGYSQSQFQSFANTSKEEQQQPGHHCFVLGTDIIKSSATRSIKLEKEPETQKPLHHFFGEWEPK DADSGLDLASSSKPDHDTDD*
Potri.003G100800.1	PtGRF7	Chr03	12658360	12662332	MSNSSVTVAGVGSRSPPGFTMSQWHELEHQVLIFKCLNAGLPVPPSLLLPIRKSFQLLSPGFLHPSNLSYCSYFGKKIDS EPGRCRRTDGKKWRCSKDAHPDSKYCERHMNRSRNRSRKPVESQTTSQSLSTVASEIATGSSSIGSRGYPTNPGTLGLGS NMSRWQMESMPYGVNSKDYRSLHGPKPEADEKTFLPEALGNTRSFGMNSTVDSTWHLTSQVPANPVPESRNGSLLQNYPQ VQTLQDFEPLTVDAASSKQQQQQHYLFGREFSSSGSMRRENQSLQPLFDEWPKCRDMDSHLTDQRSNNNSSAVQLSMAIP MAPNPAARSYHSPNDA*
Potri.003G118100.1	PtGRF8	Chr03	14134312	14135447	MESQAPPPKFARLSNSRTRLASGWNVERNRRDGESGSPPIGLGLELGRGGSSQRPIISCKKPYGFTVLQLQELQLQSLIY TYIQAGFPVPYHLVLPIWRSVATSLGGLSSRLYQLYPSLMGCNPLYLAYKNGMDPEPGRCRRTDGKKWRCSKEALPYQKY CDRHIHRGRQRSRKLEESASHGNSSTDLSISLPAGISGASA*
Potri.006G115200.1	PtGRF9	Chr06	9021274	9023346	MDFHLKQWRNQHEESGQQPSAKMPKLLMDPHQPQQHPHSSGSAAFPLFLPEPSCKNSNLSAFPDSNTAANTRLPKIMGNY FSLEQWQELELQALIYRFMLAGAAIPPELLQPIKKTLLHSHPPPYFLHHPLQLHCSYYQPSLLQTGYWGRAAMDPEPGRC RRTDGKKWRCSRDVVAGHKYCERHLHRGRNRSRKPVENPTPTISTNITCIGIGGAGGTASAAAFNCSTTPTISEVVNETH FSHTLESPSIHLNHSSKTESKGLIGPPPPNEVGNRSDGHILWHFFDDWPRSVDESDNMNAGSSMNSLTCLSVSMPGNSPA SDVSLKLSTGNNIAEEEPEPVPAPIPRGNTSNWAAAGWGTKITNQVVTSMGGPLAEALRSSTTKLISHECSAPVM…
Potri.006G143200.1	PtGRF10	Chr06	12094546	12096864	MIMSGGNRFPFTASQWQELEHQALIYKYMVSGIPIPPDLLFTIKRSGCLDSSLSSKLFPCQPPHFSWGCFQMGLGRKIDP EPGRCRRTDGKKWRCSKEAYPDSKYCEKHMHRGKNRSRKPVEVATQSITAPTVSSMTRNHSNNSLLTTSPTSLSLLSPKT HHQNHLHYPAPAGYHAHPNHQFLSSSRPLGIGLSPHENPTHLLLDSGGSSLANTDYRNRNVYGLKEEVDEHAFFSEPSGS MRSLSGSSLDDAWQLTPLTMNSSPSTTNSSKQRSLSSLHNEYSYLQLQSLSDPDTPKQQKQCQHNYLLGSSDVDSLGPIK MEKEKSQKTVHRFFDEWPPKDKDSWLDLDDKSSKSASVSATGLSISIPSSHDFLPIFSSRTNNGG*
Potri.007G007100.1	PtGRF11	Chr07	491974	495612	MDFGVLGLEGLVGPESSSHAPSHVSLPETKPKILGSVLTKQERSSSSASAQDDYWRASKMPKLDDFSSTKTMPLHQPAPL LRPNSMFSNDSRQQEHMLSFSSPKPEATPFLVKDAGLVERNTQNHTALSFPYYQHAPLSASRSAGYGTGNLNASMQGPFT GVRGPFTPSQWMELEHQALIYKYITARVPVPSNLIIPLKKSLNPYGLPFSSAGSFPPSSLGWGTFHLGYPGNNTDQEPGR CRRTDGKKWRCSRDAVADQKYCERHINRGRHRSRKPVEGQTGHAATGTASSKVVPMSNSMPTSITTSGATSNSIVITQQQ LKNFQPAAASISSADARVNGAQDARRVSMMSSTINRKSDESTFCIPRQDILFEQCSQTEFGLVSYDSLLNPSQKS…
Potri.012G022600.1	PtGRF12	Chr12	1993050	1995730	MMTTDDGLNVSNKVAKEINTTSSISNVDFGVKLHQPIDHHQSFPSSTPMMVPHVNHHRPMFDNGPTSSCDRNKSLMNYIS DRIYRVAAGGATSGGAVGVRNLQPFDISETSISTAASAFRSPGGNMAASLGFPFTNTQWKELERQAMIYNYITASVPVPP QFLIPTPMGNGLNVRFSNGADLEPGRCRRTDGKKWRCSRDVAPDQKYCERHMHRGRPRSRKHVELNASNNNNKKNRHNPA ICPEAPVTVAISKPTINNSNSGSASHDQFFGPMPQPYIQTPVFVNKTSEKTSTYDVNGAYGSTFKEPRSLDWMLKGEAGP IAKNDQQWPHLVHKEIELATEGSFNSASVLKQHYQGESLNLNSFGNFNAREDQQSNQYSLFLDEAPRSFIDAWSN…
Potri.013G077500.1	PtGRF13	Chr13	6675583	6681131	MNSGGAGGVGVEGGGGGAAGMAAGGMGTAAMTMRSPFTVSQWQELEHQALIYKYMVAGLPVPPDLVLPIQRSFESISHRF FHHPTMSYCTFYGKKVDPEPGRCRRTDGKKWRCSKDAYPDSKYCERHMHRGRNRSRKPVESQTMTQSSSTVTSLTVTGSS SGTGSFQNLPLHTYSNPQGTASGTNQSYYHMNSIPYGIPTKDYRYLQELTPEGGEHSFLSEASGSNKGLQIDSQLDNAWS LMQSRVSSFPTEKSTENSMLQSNHPQHSFFSSDFTTRESVKQDGQSLRPFFDEWPKNRDAWSGLENDSSNQTSFSTTQLS ISIPMASSDFSTSCRSPRDN*
Potri.014G007200.1	PtGRF14	Chr14	754921	758506	MDFGVLGLEGLVGPETSSEAPSHVSPPETKPKILGSVLSKRERSASSAQDDYWRTSKMPKNDDFSVTKTMSLHQPTSLLR SNYMLSDDSRQQEHMMSFSSPRPETTPFLSKDGELVERSTQNHTALSFRYHQNTASSYIRSAGYDTGGLNAGMHGPLTGV RGPFTPSQWMELEHQALIYKYITARVPVPSNLIIPLKKSVYPYSLPGSSTGSFPHNSLGWSAFHLGYPGNNTDPEPGRCR RTDGKKWRCSRDAVADQKYCERHINRGRHRSRKPVEGQTGHAATGTASSKVVPMSNSMSKLAITSGGASNSIAMTTQQQF KILQPAAANTSADVDVNRAQDAQSISMMSSTINRKSDESSFFVPKQDILMEQCSQTEFGFVSSDSLLNPSQKSSY…
Potri.014G012800.1	PtGRF15	Chr14	1330790	1334712	MDFGVQVGLDGLVGSDTSNSGFASLAGSDPEAKQKLYGSGFLKQERPGNIDGDWRSSKLSKTESMLLEQSNTSLLKSSSN FLFADGQQQQQQMLSFSYPRSAPSAERSSQNGTLPYFHLTSSAHNRNTGYSSGIYNAASMHGVLTETRWPFTQSQWMELE HQALIYKYIAANVPIPSNLLLPIRKALDSAGFPSFSAGFFRPNTLPWGAFHMGFSSNTDPEPGRCRRTDGKKWRCSRDAV ADQKYCERHMNRGRHRSRKPVEGQSGHSAAAATTVKPANGTSSSTSSSVVGLRSTVSDSLTIAHNQQQAASPSNLSASNT LSRMFLTKENVGERTQDATALSMLRSNMDLKSKETPFFISKQQNSYGESLRNEFGLVTSDSLLNHSQKSSSLMSC…
Potri.014G071800.1	PtGRF16	Chr14	5800476	5803444	MEKRVSEESAPSMKLSLGIGAGDHGDDDQDDRHVFPQLTETQLHELKQQALIFKYIVAGLRVPPDLVVPIWHSVASSSLG SFSGADIYRQFPSFVGLSPQGFDYRQMMDPEPGRCRRTDGKKWRCSKDVVAGQKYCERHMHRGRQRSRKLVEASQTAAAS EKPSPHNSSKNSDNPTTHSSNLAKVSSQIKAPPLNNTPTILTTCTTSCNSDIEITGMSLATTANSDCKNPFTTMTTSIVT GYKNTATMIASAVHADITATGNDYKSSINLKRHYIDDRNSNCSNSVTYKGIIDRNCSNKKIKNAGSNVSQGLNFSPKSVL QVQGCGASHIYMNDVELELGRCRRTDGKKWRCRRDVVANQKYCEMHMHRGSKQHLEASKPAAIPATIPFVPGNVH…
Potri.015G006200.1	PtGRF17	Chr15	394635	396581	MSKSQVWCGLTNTVIFFLPSSGGNMAASLGFPFTNAQWNELERQAMIYKYMVSSNHVPPHLLIPTPLMGNGLDVRFTKRA DLEPGRCRRTDGKKWRCSRDVAPDKKYCERHMHRGRPRSRKHVELNTSSNSNSNKKSRHNPSICTESPVTVAISNPTINN NNSSSASHDHFVGTMPQPYIQTPVFVNKTSEKIATFDANGAFGSTYKEPRSFDWMLKGGTGPIVTNDQQWPHLVHTEIGL ATEGSFNNASVLKQHYREESLNLNSYGNLNAREDQHRSQYSLFLDGAPRSYIDAWSNDANSGNTSSVSSDGKLPLSPLSL SMGGNRSVDDEMGQIQMGLGLIKPDQNQECGGDTSSTPGGPLAEVLQLRTVNINTGTNQSSSVIENGDSICPPAT…
Potri.018G065400.1	PtGRF18	Chr18	8275012	8277441	MIMSGGNRFPFTASQWQELEHQALIYKYMVSGIPIPPDLLFTIKRSVCLDSSKLFPHQHPHFAWSCFQMGLGRKTDPEPG RCRRTDGKKWRCSKEAYPDSKYCERHMHRGKNRSRKPVEVATQTQSTSPPTVSSITRNHSNNSLLTTSSHSHLSLLMSPE TQHQNHLHYPAGYHAHPNHQFLSSSTPTGIGLLPQENSTHLLLDSGGSSMTNTDFRRSVYGLKEEVDEHAFFSEPSGSMR RLSGSSLDDAWQLTPLTMNSSSSSTNSSKQRSLSSLHNEYSYLQLQSLCDHDIPKQQKQHQHNYLLGNDISNLGPIKMEK EEPQKTVHRFFDEWPPKNKESWFDLDNRSSNSASVSTTRLSISIPSSHDFLPIFNSRTNNDA*
Potri.019G042300.1	PtGRF19	Chr19	4922919	4926904	MNSGGAAGVTSGGMGTGVMTMRSPFTVSQWQELEHQALIYKYMVAGLPVPPDLVLPIQRSFESISHRFFHHPAMGYCTFY GKKVDPEPGQCRRTDGKKWRCSKDAYPGSKYCERHMHRGRNRSRKAVESQTMTQSSSTVTSLTVTGSSSGTGSFQNLPLR TYGNPQGTGSGPNQSHYHMNCIPRGIPTKDCRYLQGLKTEGGEHSFLSEPSGCKRGLQKDSQLDNAWSLMLSRGSSFPTE KSTDDSTLKNDYPQHSFFSSDFTTGEPVKHEGQSLRPFFDEWPEDQDIWSGLKDNRSNSTSFSTTKLSMSIPIASSGFST SSRSPQEN*
BnaA03g23060D	BnGRF1-1	A03	10990829	10992743	MHGSLLTGAKGPFSLTQWAELEQQALIYKYITANVPVPSSLLLSLKKSFF PYGSLPPNSFGWGSFHLGFSGGNMDPEPGRCRRTDGKKWRCSRDAVPDQK YCERHINRGRHRSRKPVEGLNGHNTNATAAASAASKAAAATTVVATRGSD NNNSLAAVGTHHHHAIPSMANRVQNAQGASVFPATMNLQLKESHQKQSSS PFEFGLISSDSLLNPSHKQPSYANSSKGFGSYLDFSNQAKNSNVDSWTEE LKSDWTQLSMSIPMAPSSPVQDKLALSPLRLSREFDPAIHMGLGVNTEFL EPVKKANNWIPISWGNNNNSMGGPLGEVLNSTTNSPKFGSSPTGVLQKST FGSLSNSSSGSSTVLGDNSNKNCDGKDPLGPTTLMNSSAPAP…
BnaC03g27220D	BnGRF1-2	C03	15703188	15706200	MDLGVRFEGSVSGHENGSPGQTELGSGFGNKQERSGFDGEDFWRSSKLSR TLIDGFSSSSAAAKTLSFHQGIPLLRSTSVDPRRQEQMLSFSPASDKSDV SPYLQYCRNSGYGLGGMMNTNSMHGSLLTGAKGPFSLTQWAELEQQALIY KYITANVPVPSSLLLSLKKSFFPYGSLPPNSFGWGSFHLGFSGGNMDPEP GRCRRTDGKKWRCSRDAVPDQKYCERHINRGRHRYGLGGMMNTNSMHGSL LTGAKGPFSLTQWAELEQQALIYKYITANVPVPSSLLLSLKKSFFPYGSL PPNSFGWGSFHLGFSGGNMDPEPGRCRRTDGKKWRCSRDAVPDQKYCERH INRGRHRSRKPVEGLNGHNTNATAAASAASKAETATTVVAMC…
BnaA01g00300D	BnGRF2-1	A01	165666	167400	MDLGSVTGNVNGSPSLKELRESKQDRSGFDGEDCLQQSSKLARTIAEDKH LPSSYAAAYSRPMSFHQGIPLARSASLLSSDSRRQEHMLSFSDKPEAFDF SKYVGLDNNKNSLSPFLHQLPPPYCRTPGGGYGSGGMMMSMQGKGPFTLT QWAELEQQALIYKYITANVPVPSSLLISIQKSFYPYRSFPPSSFGWGTFH LGFAGGKMDPEPGRCRRTDGKKWRCSKDAVPDQKYCERHINRGRHRSRKP VEVQPGQTAASKAVASRNTASQSPNNRVQNVIYPSTVNLPPKEQRNNNNS SFGFGHVTSPSLLTSSYLDFSINQNKPEELKSDWTQLSMSIPVASSSPSS TAQDKTTLSPLRLDLPIQSQQETLEAARKVNTWIPISWGNSL…
BnaA03g54290D	BnGRF2-2	A03	28733992	28735940	MDIGTHVPGSVTSNVNGSPDLKEDRSGLPRSSKLAKTTSMAEDKSLSSPY AAAYSKSLGFPLMRSASDSLRQEQMLSFSDKPEAQDFSKYVCLDNKNSLS PFLHQFPPQYRSYSGGGYGCGGMMMSMQGKGPFTLTQWAELEQQALIYKY ITANVPVPSSLLISIQKSFFPYGSLPPSSFGWGTFHLGFAGGNMDPEPGR CRRTDGKKWRCSRDAVPDQKYCERHINRGRHRSRKLVEVQSNQTAAASKA VTAQQQSVAAGGINRNRSLTTAAQYINPSNNSRVRSQVYPSTVNLQPKES PKQRNNNSSFEFGHISSDSLVNPHNHSSWPEELKSDWTQLSMSIPVASSS SSSPSSTGEDKATLSPLRLSQESEQETTLKKVNTWIPISWGN…
BnaA03g54950D	BnGRF2-3	A03_random	86790	88158	MQGKGPFTLTQWAELEQQALIYKYITANVPVPSSLLISIQKSFFPYGSLP PSSFGWGTFHLGFAGGNMDPEPGRCRRTDGKKWRCSRDAVPDQKYCERHI NRGRHRSRKLVEVQSNQTAAASKAVTAQQQSVAAGGINRNRSLTTAAQYI NPSNNSRVRSQVYPSTVNLQPKESPKQRNNNSSFEFGHISSDSLVNPHNH SSWPEELKSDWTQLSMSIPVASSSSSSPSSTGEDKATLSPLRLSQESEQE TTLKKVNTWIPISWGNSLGGPLGEVLNSTTNS*
BnaA08g30080D	BnGRF2-4	A08_random	1224927	1227301	MHVELLDLLDEIPKTYDVVRRGYGCGGMMMSMQGKGPFTLTQWAELEQQA LIYKYITANVPVPSSLLISIQKSFFPYGSLPPSSFGWGTFHLGFAGGNMD PEPGRCRRTDGKKWRCSRDAVPDQKYCERHINRGRHRSRKLVEVQSNQTA AASKAVTAQQQSVAAGGINRNRSLTTAAQYINPSNNSRVRSQVYPSTVNL QPKESPKQRNNNSSFEFGHISSDSLVNPHNHSSWPEELKSDWTQLSMSIP VASSSSSSPSSTGEDKATLSPLRLSQESEQETTLKKVNTWIPISWGNSLG GPLGEVLNSTTNS*
BnaC01g01310D	BnGRF2-5	C01	619280	621178	MDLGSVTGNVNGSPGLKELRGSKQDRSGFDGEDCLQQSSKLARTIAEDKH LPSSYAAYSRPMSFHQGIPLTRSASLLSSDSRRQEHMLSFSDKPEAFDFS KYVGLDNNKNSLSPFLHQLPPPYCRSSGGGYGSGGMMMSMQGKGPFTLTQ WAELEQQALIYKYITANVPVPSSLLISIQKSFYPYRSFPPSSFGWGTFHL GFAGGKMDPEPGRCRRTDGKKWRCSKDAVPEQKYCERHINRGRHRSRKPV EVQPGQTAASKAVASRNTASQIPSNRVQNVIYPSNVNLQPKEQRNNDNSP FGFGHVTSSSLLTSSYLDFSSNQEKPSGNHHNQSSWPEELKSDWTQLSMS IPVASSSPSSTAQDKTALSPLRLDLPIQSQQETLESARKVNT…
BnaC07g46760D	BnGRF2-6	C07	44228445	44230503	MDTGTHVPGSVTSNVNGSPDLKEDRSGLPRSSKLARTTTMAEDKRLSSPYAAPYSKSFGFPLMRSASDSLRQEQMLSFSD KPEAQDFSKYVCLDNKNSLSPFLHQFPPQYRSYSEGGYGCGGMMMSMQGKGPFTLTQWAELEQQALIYKYITANVPAPSS LLISIQKSFFPYGSLPPSSFGWGTFHLGFAGGNMDPQPGRCRRTDGKKWRCSRDAVPDQKYCERHINRGRHRSRKLVEVQ SNQTAAASKAVTAQQQSVVAGGINRNRSLTTAAQYINPSTDSPPNNRVCPSTVNLQAKESPKQRNNNSSFEFGHISSDSL VNPNSAKSLLGSTYLDFSGNQDKHNHSSWPEERKSDWTQLSMSIPVASSSSSPSSTHITGEDKTTLSPLRLSQES…
BnaA05g07850D	BnGRF3-1	A05	4294874	4297499	MDLQLKQWRSQQQQQQQQTESEDQPSAAKIPKHVFDQIQSQTATSTALPLFSPEPTASKLSSLSQDSSSRFPKIGSFFSW AQWQELELQALIYRYMLAGAAVPQELLLPIKKSLLHLSPSYFLHHPLQHLPHYQPAWYMGKGAMDPEPGRCRRTDGKKWR CSRDAFPGHKYCERHMHRGRNRSRKPVETPTVNATTSTPIAPASAPAATTSLFAFGGGEEVGQGGGSSCFFFSGSGSGSS NSSSELLHLSQSSELRQGSNNSNNKRPYESHNGFGNNISEGGHTLRHFFDDWPRSEADNSSTPMSSTTCLSISMPVNSSS DVSLKLSTGNEEEEARSNNNGRDQQNMSWWSGGVSLPNHHHMGGPLAEALRSSSSSSPTSVLHQLGVSTQAFH*
BnaC03g20100D	BnGRF3-2	C03	10515958	10518635	MDLQLKQWRSQQVQTESEPQPSAAKIPRHAFDPIQSQTATSTVLPLFAPE PASSKLSSLCPDSSSRFSKMGSFFSWAQWQELELQALIYRYMLAGAAVPQ ELLLPIKKSLLHLSPSYFLQHLPHYQPAWYLGRGAMDPEPGRCRRTDGKK WRCSRDVFAGHKYCERHVHRGRNRSRKPVETPTVNATTTTSMAAPPTAAP SSTPSAFAFGGGQEVGQRGSSSFFFSSQSCSEMKQERNNNKRPYESHNGF GSNGSDGGHILRHFFDDWPRSEADNSSSPMSSATCLSISMPGNSSSDVSL KLSTGNEEEARSNNIGRDQQNMSWWSGGGTNHNHHHMGGPLAEALRSSSS SSPTSVLHQLGVSTQAFH*
BnaC04g08880D	BnGRF3-3	C04	6672590	6675245	MDLQLKQWRSQQQQQQQTESEDQPSAAKIPKHVFDQIQSQTATSTALPLF SPEPTASKLSSLSQDSSSRFPKIGSFFSWAQWQELELQALIYRYMLAGAA VPQELLLPIKKSLLHLSPSYFLHHPLQHLPHYQPAWYMGKGAMDPEPGRC RRTDGKKWRCSRDAFPGHKYCERHMHRGRNRSRKPVETPTVNATTSTPIA PASAPAATTSLFAFGGGEEVGQGGGSSCFFFSGSGSGSSNSSSELLHLSQ SSELRQGSNNSNNKRPYESHNGFGNNISEGGHTLRHFFDDWPRSEADNSS TPMSSTTCLSISMPVNSSSDVSLKLSTGNEEEEARSNNNGRDQQNMSWWS GGVSLPNHHHMGGPLAEALRSSSSSSPTSVLHQLGVSTQAFH*
BnaA03g16700D	BnGRF3-4	A03	7783985	7786330	MDLQLKQWRSKQVQTESEPQPSAAKIPRHAFDPIQSQTATSTVLPLFAPE PASSKLSSLCPDSSSRFSKMGSFFSSAQWQELELQALIYRYMLAGAAVPQ ELLLPIKKSLLHLSPSYFLHHLPHYQPAWYLGRGAMDPEPGRCRRTDGKK WRCSRDVFAGHKYCERHMHRGRNRSRKPVETPIVNATTTTSMASPATAAP SSTPSSFAFGGGEKVGQGGSSSFFFSSQSCSEMKQESNNNKRPYESHNGF GSNGSDGGHILRHFFDDWPRSEADNSSSPMSSATCLSISMPGNSSSDVSL KLSTGNEEEARSNNIGRDQQNMSWWSGGGTNHNHHHMGGPLAEALRSSSS SSPTSVLHQLGVSTQAFH*
BnaAnng07360D	BnGRF3-5	Ann_random	7223353	7225753	MDLQLKQWRSQQQTEPEEQPSAAKIPKHVFDQFQPQTAASTALPLFTPDP TPSKLSSLSADSSARFPKMGSFFSWAQWQELELQALIYRYMLAGAAVPQE LLLPIKKSLLHLSPSYFLHQHLPHYQPAWYLGRGAMDPEPGRCRRTDGKK WRCSRDVFAGHKYCERHMHPAAPAPTTTSFAFGGGEEVGQGGSPCFFFSG ASNSSSELLNLSQSCSEMKQDTNNNNKRPYESHNGFGNNTSDGGHTLRHF FDDWPRSEADNNNSSPMTSATCLSISMPGNSSSDVSLKLSTGNEEEARSN GRDQQNMNSWWSGGGPHHNNNNHMGGPLAEALRSSSSTSPTSVLHQLGVS TQAFH*
BnaA04g05130D	BnGRF4-1	A04	3783956	3786756	MDLQLKQWRIQQQNESEEQSYATKMSKSFSHQIQSQTATSATALPLFVPE PTTSSSFSCFSPDSSSSRLLKMGNLFSLAQWQELELQALIYRYMLAGASV PQELLLPIKKSLFHQSHLNFLHYPLQHNFPHHQPWYWGRGAVDPEPGRCK RTDGKKWRCSRDVVASYKYCDRHIHRGRNRSRKPVETTTNAATNAASSFA LGEKLGQGPDNLFFSSSSSHSSTQHLHLNSHQSCSSEMKQESNNKKRPYE AHNNGRTNDGHILRHFFEDWPQSSDSTSRPMSSSTCHHSISMPSYASSDV SLKLSTCNEEEEANMINNNNNEKEHQQNMNCLSSGGNDYNMDGPLAEALR SASPTSSLLQQMGISTQIFQVQFDSVGFLKKLQFSVRFDNRL…
BnaA07g15850D	BnGRF4-2	A07	13597737	13599850	MDLQLKQWRSQQQNESEEQSSATKISNFFLDQIRSQTASSAAAALPLFVA EPTSSTSVSCFSPNTSSSRFLKMGNFFSLAQWQELELQALIYRYMLAGAS VPQELLLPIKKSLFQSPLNFLHHPQQQNFPHHQPWYWGRGAMDPEPGRCK RTDGKKWRCSRDVVGGHKYCDRHIHRGRNRSRKPVETAKPATTTAASSFV LGEDLGHGPNSLFFSSDSSHSSTKHLHLTSHQSCSSGMKQESNKKRPYEA HSGLRSDDGNTLRPFFDDWPRSSDSTSSPMSSSNCHLSISMPGNTSSDVS LKLSTGDEVEEASNNEREQQQNMNWWSSGGNHHNMGGPLAEALRSASSTS SVLHQMGISAQVFH*
BnaA09g33270D	BnGRF4-3	A09	24549017	24551160	MDLQLKQWRSQQQNESEEQGSATKMSSFFFDQIQSQTETSAAALPLFVPE PTSSSSFSCFTPDSSSSSTRHLKMGNFFSLAQRQELELQALIYRYMLAGA SVPQELLLPIKKSLFHQSPLNFLQHPLQHNFPHHQASWYWGRGAMDPEPG RCKRTDGKKWRCSRDVVGGHKYCDRHIHRGRNRSRKPVETTAKTATTNAA SSFVLGEELGHGPNNLFFSSGSSHHSSPHLHLNSHQSCPSDMNQESNNSK RPYETHSGFSNGRSDDGHILRPFFDDWPRSSDSTSSPLTSSTCHLSISMP GNPPSDVSLKLSTGNEEEEANMRNNNNNEREQQQNMNWWSSGGNHNNMGG PLAEALRSASSTSSVLQQMGISTQVFH*
BnaCnng50230D	BnGRF4-4	Cnn_random	49778805	49783007	MDLQLKQWRSQQQNESKEQSYATKMFNSFSHQIQSQTATSATALPLFVPE PTTSSSFSCFSPDSSSSRLLKMGNLFSLAQWQELELQALIYRYMLAGASV PQELLLPIKKSLFHQSHLNFLHYPLQHNFPHHQPWYWGRGAVDPEPGRCK RTDGKKWRCSRNVVGSYKYCDRHIHRGRNRSRKPVETTTNAATNAASSFA LGEKLGQGPDNLFFSSSSSHSSTQHLHLNSHQSCSSDMKQERNNNKRPYE AHNGRTNDGHILRHFFEDWPQSSDSTSRRMSSSTCHLSISMPTNASSDVS LKLSTCNEEEEEANMRNNNNNEKEHQQSMICWSSGENHHNMGGPLAEALR SASPTSGLLHQMGISTQEMKYVKPLRLLGDALKTKVSVPGRF…
BnaC06g14240D	BnGRF4-5	C06	17023402	17025629	MDLQLKLWRSQQQNESEEQSSAAKISNFFLDQIRSQTASSAAALPLFVPE PTLSPSVSCFSPNTSSSRFLKMGNLFSLAQWQELELQALIYRYMLAGASV PQELLLPIQKSLFQSPLNFLHHPQQQNFPHHQPWHWGRGAMDPEPGRCKR TDGKKWRCSRDVVGGHKYCDRHIHRGRNRSRKPVETAKPATATAASSFVL GEDLGHGPNNLFFSSDSSHSSTKHLHLTSHQSCSSGMKQESNKKRPYEAH SGLINGRSDDGNTLRPFFDDWPRSSDSTSSPMSSSNCHLSISMPGNTSSD VSLKLSTGDEVEEANNNEREQQQNMNWWSSGGNHHNMGGPLAEALRSASS TSSVLHQMGISAQVFH*
BnaC08g24080D	BnGRF4-6	C08	26175443	26177706	MDLQLKQWRSQQQNESEEQGSATKMSNFFFDQIQSQTETSAAALPLFVPE PTSSSSFSCFTPDSSSSSTRHLKLGNFFSLAQWQELELQALIYRYMLAGA SVPQELLLPIKKSLFHQSPLNFLQHPLQHNFPHHQASWYWGRGAMDPEPG RCKRTDGKKWRCSRDVVGGHKYCDRHIHRGRNRSRKPVETTAKTATTNAA TNAASSFVLGEELGHGPNNLFFSSGSSHHSSQHLHVNSHQSCPSDMKQES NNNKRPYETHSGFSNGRSDDGHILRPFFDDWPRSSDSTSSPLTSSTCHLS ISMPGNPPSDVSLKLSTGNEEEEANMRDSNNNEREQQQSMNWWSSGGNHN NMGGPLAEALRSASSTSSVLQQMGISTQVFH*
BnaA01g29750D	BnGRF5-1	A01	20540668	20542701	MMSLSGNSGRPIGRPPFTPTQWQELEHQALIYKYMVSGVPVPPDLIFSIR RSLDSSLVSRLLPHQPLGWGCYQMGFGRKQDPEPGRCRRTDGKKWRCSRE AHPDSKYCEKHMHRGRNRAKKSIDQSQTTAPLTSPSLSFPNNIPSPTLSS SSTTYYASSSSPLAEAYSNSNRFGVGSSNSRGYFNNHSFDYPYPSTPPKQ QQQQQQTLSHVSALSLHQNTSTPQLNVLASATDHKDFRYFEGIGERVGVG ERTFFPEASRSFQDSPYHHHKQPLATVVDDPYDYTTDNKFDHHHTYSSQH HHHNDQDHRQQQCFVLGADMFNKPTRTVLEYTSRQDHLNQEEEEKDSSDT KKSLHHFFGEEWTQNKNSSDSWLDLSSHSRLDTGM*
BnaA03g33180D	BnGRF5-2	A03	16056930	16058782	MMNLSGTSGRTIERPPFTPTQWQELEHQALIYKYMVSGVPVPPELILSIR RSLDSSLVSRLLPHQSIGWGCYQMGSGRKPDPEPGRCRRTDGKKWRCSRE AHPDSKYCEKHMHRGRNRAKKALDQNQTIAPSTSPSLSFPNKDNPISPTL SSSSSSFIDTYSRFGVGSSNSRGYFNNHSLDYPYPSSCSPKQQQTLEHAS ALSLHQNKSSISQFNVLASETDHKDFRHFQGIGERTFFPEASKSFQESPY HHQEALATAMNDPYHGSSSDHHHTYSSSSSSRHHHQQQQHFVLGADEFNK PTRTVFSNTPRQGHQEEEEKDSPKIKKSLHHFFGEDWAQIKNTSDSWLDL SSQSRLDTGNLLSYMC*
BnaA05g25480D	BnGRF5-3	A05	18842323	18844178	MMSLSGNGGRTIERPPFTPTQWQELENQALIYKYMVSGVPVPPELIFSIR RSLDSSLVSRLLPHQSIGWGCYQMGFGRKPDPEPGRCRRTDGKKWRCSRE AYPDSKYCEKHMHRGRNRARKSIDQNQTTAPLTSPSLSFPNNNNPSPTLS SSSSTYSASSSSPSIDAYSNINRLGVGSSNSRGYFNNHSLDYPYPLSSPK QQQQQTLHHASALSLHQNASTASQFNALASATDHKDFRYFQGIGERVGVG ERTFFPEVSRSFQDSPYHHQQPLATVMNDPYHSGTDHKVDHQHHTYSSVS STSQPDQDHHRQQQQQCFVMGADMFNKPTRTVFANTSRQDHQEEEEKDSS ETKKSLHHFFGEDWAQNKNNSDSWLDLSSHSRLDTGNL*
BnaC03g38250D	BnGRF5-4	C03	23455605	23458284	MMNLSGTSGRTIDRPPFTPTQWQEMEHQALIYKYMVSGVPVAPELIFSIRRSLDSSLVSRLLPHQSIGWGCYQMGLGRKP DPEPGRCRRTDGKKWRCSREAHPDSKYCEKHMHRGRNRAKKALDQNQTTAPSTSPSLSFPNKDNPISPTLSSSSSSFIDT YSRFGVGSRNSRGYFNNHSLDYPYPSSCSPKQQQTLEHASALSLHQNTSTSQFNVLASETDHKDFRHFQGIGERTFFPEA SKSFQESPYHHQEALATALNDPYHGSSSDHHHTYSSSSSRHRDYHQQQQHFVLGADEFNKSTRTVFSNTSRQGHQEEEKD SPKIKKSLHHFFGEDWAQIKNASDSWLDLSSQSRLDTAE*
BnaC08g28950D	BnGRF5-5	C08	29398582	29400662	MMSLSGNSGRPIGRPPFTPTQWQELEHQALIYKYMVSGVPVPPDLIFSIR RSLDSSLVSRLLPHQPLGWGCYQMGFGRKQDPEPGRCRRTDGKKWRCSRE AHPDSKYCEKHMHRGRNRAKKSIDQSQTTAPLTSPSLSFPNNIPSPTLSS SSTTYYASSSSPLAEAYSNSNRFGVGSSNSRGYFNNHSFDYPYPSTPPKQ QQQQQQTLSHVSALSLHQNTSTPQLNVLASATDHKDFRYFEGIGERVGVG ERTFFPEASRSFQDSPYHHHKQPLATVVDDPYDYTTDNKFDHHHTYSSQH HHHNDQDHRQQQCFVLGADMFNKPTRTVLEYTSRQDHLNQEEEEKDSSDT KKSLHHFFGEEWTQNKNSSDSWLDLSSHSRLDTGM*
BnaCnng28460D	BnGRF5-6	Cnn_random	26962654	26964671	MMSLSGNGGRTIERPPFTPTQWQELENQALIYKYMVSGVPVPPELIFSIRRSLDSSLVSRLLPHQSIGWGCYQMGFGRKP DPEPGRCRRTDGKKWRCSREAYPDSKYCEKHMHRGRNRARKSIDQNQTTAPLTSPSLSFPNNNNPSPTLSSSSSTYSAAS SSPSIDAYSNINRLGVGSSNSRGYFNNHSLDYPYPLSSPKQQQQQTLHHASALSLHQNTSTDSQFNALASATDHKDFRYF QGIGERAGVGAGERTFFPEASRSFQDSPYHHQRPLATVMNDPYHSGTDHKVDHHHHTYSSVSSSSQHDQDHHRQQQQQCF VMGADMFNKPTRTVFANTSRQDHQEEEEKDSSETKKSLHHFFGEDWAQNKNNSDSWLDLSSHSRLDTGS*
BnaA07g04320D	BnGRF6-1	A07	4547015	4549923	MGNQRNIWWLRVSNIAHADVKKIICDEAIQVEVPIIRCGPTTRNGAKVIR EGFFKAVQEILDQDKETGQNQLLIEEMVQLNIQDQAGPIEVQDQADPIQF RSLSQNRTGLIISQAIPVQTQLQSSPVLLSDPSVRNKTSFIISFLYLFMT TRIHFTESQWEELENQALVFKYIAANIPVPPHLLFLIRRPFLFSSSAYSS SPNFFSPHFGWNVYEMGKERKIDAEPGRCRRTDGKKWRCSKDASPDSKYC ERHMHRGKNRSSRKPLPPPPQFYVPSTPSIFLDFSLSSSREKSKRTGYMN DFFSIEPSGSIKSCSGLAMEGDGGSSKYESLKQREKQTDRSCFIVGTELG TLERPLMLVAKQKQRDDKDYEEEEQRSKRFYKFLDEWPSSKS…
BnaCnng68330D	BnGRF6-2	Cnn_random	67938565	67939520	MTTRIPFTESQWEELENQALFHLISYSSSEDPFSSLLLLTPHLPTSFLHT LGGMCTRWAGMERKIDAEPGRCRRTDGKKWRCSKDASPDSKYCERHMHRG KNRSSRKPLPPPPQFSVPSTPSIFLDFSLASSRAKSKRTGYMNDFFSIEP SGSIKSCSGLAMEEDGGSSKYESLKQREKQPDRSCFILGTELGTLERPLM LEAKQKQRDDKDYEEEEQRSKIFYKFLDEWPSSKSSGSTSLFI*
BnaA02g10150D	BnGRF7-1	A02	5145549	5146892	MDFLKVSDKTTTLYRNNSLFGLNQQQMEIHPHPHVITPHAGNGVMGCYYYYPFTNAQLKELERQAMIYKYMIASIPVPFD LLVSSSYALPCNNKNAVGDLEPGRCRRTDGKKWRCSKEVVSNHKYCERHLHRGRPRSRKHVELPYSRPSNIGGGSEKNRV LSSIKDTTVVEPKEVSSALSNYRGIEIFPASASNEQENKYLNFIDVWSDGVRSSEKLSTPASSSPNGNPSLYSLDLSMGG NSLMGHDEMGLRVIGPGRDDPYGAVVSSSLDEMSRWLAPTSATPGGPLAEILRPNPSSAFSGEMEANSLTATPTPSSSPL LT*
BnaC02g44780D	BnGRF7-2	C02_random	564860	566156	MDFLKVSDKTTTLYRNNSLFGLNQQQMEIHPHPHVITPHAGNGVMGCYYY YPFTNAQLKELERQAMIYKYMIASIPVPFDLLVSSSYAPPCNNKNAVGDL EPGRCRRTDGKKWRCSKEVVSNHKYCERHLHRGRPRSRKHVELPYSRPSN IGGGSEKNRILSSIKDTTVVEPKEVSSALSNYRGLEIFPASASNEQENKY LNFIDVWSDGVRSSEKLSTPASSSPNGNPSLYSLDLSMGGNSLMGHDEMG LRVIGPGRDDPHGYGPYGAVVSSSLDEMSRWLAPTSATPGGPLAEILRPN PSSAFSGEMEANSLTATPTPSSSPLST*
BnaA03g46480D	BnGRF8-1	A03	23873306	23875236	MLPSHHYHSYSSPASASFCYCSNGVADPIFSASNTSTLGEMFSLGGSNST AGVSVADPFFTLTSSGEMGRSMSGKEGAAFSEAQWQELERQRNIFKYMMA SLPVPSELLSPFSRNHTNNHDVTVARGGSLKLGIASNASNNTADMEPWRC KRTDGKKWRCSRNVVPDQKYCERHAHKSRPRSRKHVETPSHSHHNDARTT KNVASQFATAYPQFYGPPLSQFSAVSTLPPASSSYDHHHSGLRWLMKEGD SIATLNPEIHEAAQLKVGSSRELKRGFEYDLNYIQNDPLVDQRFGALEEG EQDEAMGSSLTLSMAGGGGMEEGEGRSQHQWISHEGPSWLCSTTPGGPLA EALCLGVSNNPSTSTTTTSSCSRSSS*
BnaC01g15970D	BnGRF8-2	C01	11032311	11033723	MMGTRAEHNKEDFVGCGFGFGVVEPSHREVMITSHHHHYPSYISPSSYSG SAGVTDPVFSASLAAADPFYTLSSSGEMGRSMSEKEGAAAFSEAQWQELE RQRNIYEYIMASLPVPPELLTPFPKHPSHTYHQDVAMAKGGSLKLGITSN ASNNAADMEPWRCKRTDGKKWRCSRSAVPDQKYCERHTHKSRPRSRKHVE SSQHNDTRTTKNAASHYAGTYPQLYGQPVNPFSNDHREFRWFMKEDDANA NLNPAVGPSRELKRGFDYDLNFRQEEALVNQSFGALEGGGMEEAERRRNQ QHQWVSHEGPSWLCYTAPGGPLAEALFLGASNDPSASTTTSSCSRSSG*
BnaC07g38750D	BnGRF8-3	C07	39995794	39997566	MRTRAERNKEDFVGGFGFGVVEHSHKDVMLPSHHYHSYSSPSSASFCYCS NGAADPIFSASNTSSLGEMFSLEGSNASAAVSVADPFFTLTSSAFSEAQW HELERQRNIFKYMMASLPVPSELLLPFSKNSSHTNNQDVTVARGGSLQLG IASNASNSTADMEPWRCKRTDGKKWRCSRNAVPDQKYCERHAHKSRPRSR KHVETSPHSHHSETRTTKNVASQFATPYPQFYGPPLSQFSAVSTLPPGSS SYDHHPNSGLRWLMKEGDSIATLNPEIHESAQLKVGSSRELKRGFEYDLN YIQNEPLVDQRFGALEGLLSPNRQETRRFLVEGEQDEAMGSSLTLSMAGG MEEGEGRSQHQWISHEGPSWLCSTTPGGPLAEALCLGVPNNP…
BnaCnng77670D	BnGRF8-4	Cnn_random	79177544	79179057	REVMIPSHHHHHYPSYISPSSYSGSAGVTDPVFSSSTNHAYTCSLGEMYS LAGSNSAAVSAADPLFTLSSSGEMGRSMSEKEGAAAAAFSESQWQELERQ RNIYEYIMASLPVPPELLTPFPKHPSHTYHHDVAKGGSLKLGITSNASNN AADMEPWRCKRTDGKKWRCSRSAVPDQKYCERHTHKSRPRSRKHVESSQH NDTRTTKNAASHYAGTYPQLYGQPVNPFSNDHREFRWFMKEDDSNANLNP AVGPSRELKLGFDYDLNFRQEEALVNQSFGALEGGGMEEAERRRNQQDQW VSHEGPSWICYTSPGGPLAEALFLGASNDPSASTTTSSCSRSSS*
BnaA04g26220D	BnGRF9-1	A04	18701440	18703311	MEEKKHSLQSNKMQSPKTEEEDEWRRKKWPCMKAAQLQEFRMQALVYRYI EAGVRVPNHLVVPIWNSLALSSSSSSGYLIHHNYPSSSNAVLNDKVDPEP TRCRRTDGKKWRCSNKVLLFQKYCERHMHRGRKRSRKLVESSSSYDVASS FASTKRDNTDGLNSSTESHSVSHGAMSVSSNAQVVTIASLPSARVCDNIP RPSLVVTESTNKSVRRRITDMSYDDFIKQRGATTCVRGFPVQGSERLPSV QKFFPEASDNTSEAARISSNRKNEIIARSREWKNMNVNCGGLFPGIHFSP DTVLQDRGGFGLHRVETDSEPGRCRRTDGKKWRCSKDVLSGQKYCDRHMH RGSIKKKHPVETTHTHENTVKTAARSVTCQDGDGQKLPVSVL…
BnaC04g50230D	BnGRF9-2	C04	48005079	48007063	MEEEKHSLQSNKMQSPKTEEGDEWRRKKWPCMKAAQLQEFRMQALVYRYI EAGVRVPNHLVVPIWNSLALSSSSSSSYLIHHNYPSSSNAVLNDKVDPEP TRCRRTDGKKWRCSNKVLLFQKYCERHMHRGRKRSRKLVESSSSYDVASS SASTKRDNTDGLNSSTESRSVSHGAMSVSSNAQVVTIASLPSARVCDNIP RPSLVVTESTNKIVRRRITDMSYDDFIKQRGATTCVRGFPVQGSERLPSV QKFFPEASDNSSEAAKFSSNRKNEIIARSREWKNMNVNCCGLFPGIHFSP DTVLQDRGGFGLHRVETDNEPGRCRRTDGKKWRCSKNVLSGQKYCDRHMH RGSIKKKHPVETTPTHENAGIIRVAVRPDDRSVSCQDGDGQK…
Bra011781	BrGRF1	A01	585376	587110	MDLGSVTGNVNGSPSLKELRESKQDRSGFDGEDCLQQSSKLARTIAEDKH LPSSYAAAYSRPMSFHQGIPLARSASLLSSDSRRQEHMLSFSDKPEAFD F SKYVGLDNNKNSLSPFLHQLPPPYCRTPGGGYGSGGMMMSMQGKGPFT LT QWAELEQQALIYKYITANVPVPSSLLISIQKSFYPYRSFPPSSFGWG TFH LGFAGGKMDPEPGRCRRTDGKKWRCSKDAVPDQKYCERHINRGRHR SRKP VEVQPGQTAASKAVASRNTASQSPNNRVQNVIYPSTVNLPPKEQR NNNNS SFGFGHVTSPSLLTSSYLDFSINQNKPEELKSDWTQLSMSIPVT SSSPSS TAQDKTALSPLRLDLPIQSQQETLEAARKVNTWIPI…
Bra013767	BrGRF2	A01	7684376	7685880	MMGTRAEHNKEDFVGCGFGFGVVEPSHREVMIPSHHHHHYPSYISPSSYS GSAGVTDPVFSSSTNHAYTCSLGEMYSLAGSNSAAVSAADPLFTLSSSG E MGRSMSEKEGAAAAAFSESQWQELERQRNIYEYIMASLPVPPELLTPF PK HPSHTYHHDVAKGGSLKLGITSNASNNAADMEPWRCKRTDGKKWRCS RSA VPDQKYCERHTHKSRPRSRKHVESSQHNDTRTTKNAASHYAGTYPQ LYGQ PVNPFSNDHREFRWFMKEDDSNANLNPAVGPSRELKLGFDYDLNF RQEEA LVNQSFGALEGGGMEGAERRRNQQDQWVSHEGPSWICYTSPGGP LAEALF LGASNDPSVSTTTSSCSRSSG
Bra021521	BrGRF3	A01	24798925	24802342	MVSGVPVPPDLIFSIRRSLDSFLVSRLLPHQPLGWGCYQMGFGRKQDPEP GRCRRTDGKKWRCSREAHPDSKYCEKHMHRGRNRAKKSIDQSQTAAPLT S PSLSFPNNIPSPTLSSSTTTTTTTTTTYSASSSSPLAEAYSNSNRFGV GS SNNRGYFNNHSFDYPYPSTPPKQQQQQQQTLSHVSALSLHQNTSTPQ LNV FASATDHKDFRYFQGIGERVGVGERTFFPEASRSFQDSPYHHQQPL ATVV DNPYDCTTDHKFDHHHTYSSSSQHHHHDQDHRQQQQCFVLGADMF NKPTR TILENTSRQDYLNQEEEEKDSSDTKKSLHHFFGEEWTQNKNSSD SWLDLS SQSRLDTVIVDLDWFGDLHVKFWLILIGNRRKQTKP…
Bra028541	BrGRF4	A02	969253	971390	MDLQLKQWRSQQQNESEEQSSATKISNFFLDQIRSQTASSAAAALPLFVP EPTSSTSVSCFSPNTSSSRFLKMGNFFSLAQWQELELQALIYRYMLAGA S VPQELLLPIKKSLFQSPLNFLHHPQQQNFPHHQPWYWGRGAMDPEPGR CK RTDGKKWRCSRDVVGGHKYCDRHIHPGRNRNRSRKPVETAKPATTTA ASS FVLGEDLGHGPNNIFFSSDSSHSSTKHLHLTSHQSCSSGMKQESNK KRPY EAHSGLRSDDGNTLRPFFDDWPRSSDSTSSPMSSSNCHLSISMPG NTSSD VSLKLSTGDKVEEANNNEREQQQNMNWWSSGGNHHNMGGPLAEA LRSASS TSSVLHQMGISAQVFH
Bra022667	BrGRF5	A02	8154404	8155533	MDFLKVSDKTTTPYRNNSLFGLSQQHMEIHPHPHPHPHVITPHAGNGVMG CYYYYPFTNAQLKELERQAMIYKYMIASIPVPFDLLVSSSSYAPPCNNK N AVGDLEPGRCRRTDGKKWRCSKEVVSNHKYCERHLHRGRPRSRKHVEL PY SRPINIGGGSEKNRVLSSIKDTTVVEPKEVSSALANYRGLEIFPASA SNE QENKYLNFIDVWSDGVRSSEKQSTPASSSPNGNPSLYSLDLSMGGN SLMG HDEMGLRVIGPGRDDPHGYGPYGGVVSSSLDEMSRWLASTSATPG GPLAE ILRPNPSSAFSGEMEGNSLTATPTPSSSPSRVVKKVTGSVSDDS SKI
Bra023066	BrGRF6	A03	8479530	8481703	MDLQLKQWRSKQVQTESEPQPSAAKIPRHAFDPIQSQTATSTVLPLFAPE PASSKLSSLCPDSSSRFSKMGSFFSSAQWQELELQALIYRYMLAGAAVP Q ELLLPIKKSLLHLSPSYFLHHLPHYQPAWYLGRGAMDPEPGRCRRTDG KK WRCSRDVFVGHKYCERHMHRGRNRSRKPVETPIVNATTTTSMASPAT AAP SSTPSSFAFGGGEEVGQGGSSSFFFSSQSCSEVKQESNNNKRPYES HYGF GSNGSDGGHILRHFFDDWPRSEADNSSSPMSSATCLSISMPGNSS SDVSL KLSTGNEEEARSNNIGRDQQNMSWWSGGGTNHNHHHMGGPLAEA LRSSSS SSPTSVLHQLGVSTQAFH
Bra000575	BrGRF7	A03	11850224	11852523	MDLGVRFEGSVSGHENGSPGQTELGSGFGNKQERSGFDGEDFWRSSKLSR TLIDGFSSSSAAAKTLSFHQGIPLLRSTSVDPRRQEQMLSFSPASDKSD V SPYLQYCRNSGYGLGGMMNTNSMHGSLLTGAKGPFSLTQWAELEQQAL IY KYITANVPVPSSLLLSLKKSFFPYGSLPPNSFGWGSFHLGFSGGNMD PEP GRCRRTDGKKWRCSRDAVPDQKYCERHINRGRHRSRKPVEGLNGHN TNAT AAASAASKAAAATTVVATRGSDNNNSLAAVGTHHHHAIPSMANSD RVQNA QGASVFPATMNLQSKESHQKQSSSPFEFGLISSDSLLNPSHKQA SYANSS KGFGSYLDFSNQAKNSNVDSWTEELKSDWTQLSMSI…
Bra001532	BrGRF8	A03	16888039	16889424	MMNLSGTSGRTIERPPFTPTQWQELEHQALIYKYMVSGVPVPPELILSIR RSLDSSLVSRLLPHQSIGWGCYQMGSGRKPDPEPGRCRRTDGKKWRCSR E AHPDSKYCEKHMHRGRNRAKKALDQNQTIAPSTSPSLSFPNKDNPISP TL SSSSSSFIDTYSRFGVGSSNSRGYFNNHSLDYPYPSSCSPKQQQTLE HAS ALSLHQNKSSISQFNVLASETDHKDFRHFQGIGERTFFPEASKSFQ ESPY HHQEALATAMNDPYHGSSSDHHHTYSSSSSSSRQRDHHQQQQHFV LGADE FNKPTRTVFSNTPRQGHQEEEEKDSPKIKKSLHHFFGEDWAQIK NTSDSW LDLSSQSRLDTGS
Bra019244	BrGRF9	A03	25506702	25508111	MLPSHHYHSYSSPASASFCYCSNGVADPIFSASNTSTLGEMFSLGGSNST AGVSVADPFFTLTSSGEMGRSMSGKEGAAFSEAQWQELERQRNIFKYMM A SLPVPSELLSPFSRNHTNNHDVTVARGGSLKLGIASNASNNTADMEPW RC KRTDGKKWRCSRNVVPDQKYCERHAHKSRPRSRKHVETPSHSHHNDA RTT KNVASQFATAYPQFYGPPLSQFSAVSTLPPASSSYDHHHSGLRWLM KEGD SIATLNPEIHEAAQLKVGSSRELKRGFEYDLNYIQNDPLVDQRFG ALEGE QDEAMGSSLTLSMAGGGGMEEGEGRSQHQWISHEGPSWLCSTTP GGPLAE ALCLGVSNNPSTSTTTTSSCSRSSS
Bra017851	BrGRF10	A03	30925406	30927659	MDIGTHVPGSVTSNVNGSPDLKEDRSGLPRSSKLAKTTTMAEDKSLSSPY AAAYSKSLGFPLMRSASDSLRQEQMLSFSDKPEAQDFSKYVCLDNKNSL S PFLHQFPPQYRSYSGGGYGCGGVMKSMQGKGPFTLTQWAELEQQALIY KY ITANVPVPSSLLISIQKSFFPYGSLPPSSFGWGTFHLGFAGGNMDPE PGR CRRTDGKKWRCSRDAVPDQKYCERHINRGRHRSRKLVEVQSNQTAA AAAA ASKAVTAQQQSVAAGGINRNRSLTTAAQYINPSNNRVQSQVYPST VNLQP KESPKPRNNNSSFEFGHISSDSLVNPHNHSSWPEELKSDWTQLS MSIPVA SSSSSSPSSTGEDKTTLSPLRLSQESEQETTLKKVN…
Bra017240	BrGRF11	A04	15818605	15820821	MDLQLKQWRSQQVQQQQTEPEEQPSAAKIPKHVFDQFQPQTAASTALPLF TPDPTPSKLSSLSADSSARFPKMGSFFSWAQWQELELQALIYRYMLAGA A VPQELLLPIKKSLLHLSPSYFLHQHLPHYQPAWYLGRGAMDPEPGRCR RT DGKKWRCSRDVFAGHKYCERHMHPAAPAPTTTSFAFGGGEEVGQGGS PCF FFSGASNSSSELLNLSQSCSEMKQDTNNNNKRPYESHNGFGNNTSD GGHT LRHFFDDWPRSEADNNNSSPMTSATCLSISMPGNSSSDVSLKLST GNEEE ARSNGRDQQNMNSWWSGGGPHHNNNNHMGGPLAEALRSSSSTSP TSVLHQ LGVSTQAFHRTM
Bra039334	BrGRF12	A04	18570071	18571766	MQSPKTEEEDEWRRKKWPCMKAAQLQEFRMQALVYRYIEAGVRVPNHLVV PIWNSLALSSSSSSGYLIHHNYPSSSNAVLNDKVDPEPTRCRRTDGKKW R CSNKVLLFQKYCERHMHRGRKRSRKLVESSSSYDVASSFASTKRDNTD GL NSSTESHSVSHGAMSVSSNAQVVTIASLPSARVCDNIPRPSLVVTES TNK SVRRRITDMSYDDFIKQRGATTCVRGFPVQGSERLPSVQKFFPEAS DNTS EAARISSNRKNEIIARSREWKNMNVNCGGLFPGIHFSPDTVLQDR GGFGL HRVETDSEPGRCRRTDGKKWRCSKDVLSGQKYCDRHMHRGSIKK KHPVET THTHENTVKTAARSVTCQDGDGQKLPVSVLGREQLS…
Bra005268	BrGRF13	A05	4422082	4424566	MDLQLKQWRSQQKQQTESEDQPSAAKIPKHVYDQIQSHTATSTALPLFSP EPTSSKLSSLSQDSSSRFPKMGSFFSWAQWQELELQALIYRYMLAGAAV P QELLLPIKKSLLHLSPSYFLHHPLQHLPHYQPAWYMGKGAMDPEPGRC RR TDGKKWRCSRDVFPGHKYCERHMHRGRNRSRKPVETPTVNATTSTPI APA SAPATTASLFAFGGGEEVGQGGGSSCFFFSGSGSSNSSSELLHLSQ SSEL RQGSNNSNNKRPYESHNGFGNNISDGGHTLRHFFDDWPRSEADNS TTPMS STTCLSISMPLNTSSDVSLKLSTGNEEEEARSNNNGRDQQNMSW WSGGGS LPNHHHMGGPLAEVLRSSSSSSPTSVLHQLGVSTQA…
Bra027384	BrGRF14	A05	20638410	20639958	MMSLSGNGGRTIERPPFTPTQWQELENQALIYKYMVSGVPVPPELIFSIR RSLDSSLVSRLLPHQSIGWGCYQMGFGRKPDPEPGRCRRTDGKKWRCSR E AHPDSKYCEKHMHRGRNRARKSIDQNQTTAPLTSPSLSFPNNNNPSPT LS SSSSTYSASSSSPSIDAYSNINRLGVGNSNSRGYFNNHSLDYPYPLS SPK QQQQQQTLHHASALSLHQNASTASQFNALASATDHKDFRYFQGIGE RVGV GAGERTFFPEASRSFQDSPYHHQQPLATVMNDPFHSGTDHKVDHQ HHTYS SVSSSSQHDQDHHRQQQQQCFVMGADMFNKPTRTVFANSSRQDH QEEEEK DSSETKKSLHHFFGEDWAQNKNSSDSWLDLSSHSRL…
Bra019640	BrGRF15	A06	5345436	5350074	MDLQLKQWRIQQQNESEEQSYATKMSKSFSHQIQSQTATSATALPLFVPE PTTSSSFSCFSPDSSSSRLLKMGNLFSLAQWQELELQALIYRYMLAGAS V PQELLLPIKKSLFHQSHLNFLHYPLQHNFPHHQPWYWGRGAVDPEPGR CK RTDGKKWRCSRDVVASYKYCDRHIHRGRNRSRKPVETTTNAATNAAS SFA LGEKLGQGPDNLFFSSSSSHSSTQHLHLNSHQSCSSEMKQESNNKK RPYE AHNNGRTNDGHILRHFFEDWPQSSDSTSRPMSSSTCHHSISMPSY ASSDV SLKLSTCNEEEEANMINNNNNEKEHQQNMNCLSSGGNDYNMDGP LAEALR SASPTSSLLQQMGISTQEMKYVKPLRLLGDALKTKV…
Bra015184	BrGRF16	A07	2559826	2562310	MGNQRNIWWLRVSNIAHADVKKIICDEAIQVEVPIIRCGPTTRNGAKVIR EGFFKAVQEILDQDKETGQNQLLIEEMVQLNIQDQAGPIEVQDQADPIQ F RSLSQNRTGLIISQAIPVQTQLQSSPVLLSDPSVRNKTSFIISFLYLF MT TRIHFTESQWEELENQALVFKYIAANIPVPPHLLFLIRRPFLFSSSA YSS SPNFFSPHFGWNVYEMGKERKIDAEPGRCRRTDGKKWRCSKDASPD SKYC ERHMHRGKNRSSRKPLPPPPQFYVPSTPSIFLDFSLSSSRAKSKR TGYMN DFFSIEPSGSIKSCSGLAMEGDGGSSKYESLKQREKQTDRSCFI VGTELG TLERPLMLVAKQKQRDDKDYEEEEQRSKRFYKFLDE…
Bra006956	BrGRF17	A09	26481602	26483701	MDLQLKQWRSQQQNESEEQGSATKMSSFFFDQIQSQTETSAAALPLFVPE PTSSSSFSCFTPDSSSSSTRHLKMGNFFSLAQWQELELQALIYRYMLAC A SFPQELLLPIKKSLFHQSPLNFLQHPLQHNFPHHQASWYWGRGAMDPE PG RCKRTDGKKWRCSRDVVASYKYCDRHIHRGRNRSRKPVETTAKTATT NAA TNAASSFVLGEELGHGPNNLFFSSGSSHHSSPHLHLNSHQSCPSDM NQES NNNKRPYETRSGFSNGRSDDGHILRPFFDDWPRSSDSTSSPLTSS TCHLS ISMPGNPPSDVSLKLSTGNEEEEEANMRNNNNNEREQQQNMNWW SSGGNH NNMGGPLAEALRSASSTSSVLQQMGISTQVFH

## Sheet: ST4
Table S4 Conserved domains were predicted by CDD.
Gene id	Gene name	Hit type	PSSM-ID	From	To	E-Value	Bitscore	Accession	Short name	Incomplete	Superfamily
FvH4_1g08440.1	FvGRF1	specific	370168	81	122	1.47163e-20	83.4754	pfam08879	WRC	-	cl07468
FvH4_1g08440.1	FvGRF1	specific	400990	14	48	1.19211e-15	69.675	pfam08880	QLQ	-	cl07469
FvH4_1g18220.1	FvGRF2	specific	370168	220	261	3.51066e-23	92.335	pfam08879	WRC	-	cl07468
FvH4_1g18220.1	FvGRF2	specific	400990	155	189	4.82098e-14	65.823	pfam08880	QLQ	-	cl07469
FvH4_2g32670.1	FvGRF3	specific	370168	212	253	9.85524e-24	93.8758	pfam08879	WRC	-	cl07468
FvH4_2g32670.1	FvGRF3	specific	400990	144	178	5.75312e-15	68.5194	pfam08880	QLQ	-	cl07469
FvH4_5g10750.1	FvGRF4	specific	370168	182	220	2.3076e-16	72.6899	pfam08879	WRC	-	cl07468
FvH4_5g10750.1	FvGRF4	specific	400990	119	152	1.4989e-10	55.8078	pfam08880	QLQ	-	cl07469
FvH4_5g23900.1	FvGRF5	specific	370168	76	117	9.40844e-22	86.1718	pfam08879	WRC	-	cl07468
FvH4_5g23900.1	FvGRF5	specific	400990	15	48	1.42133e-12	60.8154	pfam08880	QLQ	-	cl07469
FvH4_6g18130.1	FvGRF6	specific	370168	153	194	5.84825e-23	90.0238	pfam08879	WRC	-	cl07468
FvH4_6g18130.1	FvGRF6	specific	400990	87	120	4.48848e-12	59.6598	pfam08880	QLQ	-	cl07469
FvH4_6g34730.1	FvGRF7	specific	370168	82	123	2.1604e-21	85.4014	pfam08879	WRC	-	cl07468
FvH4_6g34730.1	FvGRF7	specific	400990	16	46	3.37469e-13	62.7414	pfam08880	QLQ	-	cl07469
FvH4_7g12130.1	FvGRF8	specific	370168	118	159	2.80694e-21	86.1718	pfam08879	WRC	-	cl07468
FvH4_7g12130.1	FvGRF8	specific	370168	334	374	5.16575e-18	76.9271	pfam08879	WRC	-	cl07468
FvH4_7g12130.1	FvGRF8	specific	400990	51	84	9.90598e-11	56.193	pfam08880	QLQ	-	cl07469
FvH4_7g32780.1	FvGRF9	specific	370168	149	190	4.16763e-23	91.9498	pfam08879	WRC	-	cl07468
FvH4_7g32780.1	FvGRF9	specific	400990	88	120	6.00509e-12	60.045	pfam08880	QLQ	-	cl07469
FvH4_7g34250.1	FvGRF10	specific	370168	91	132	6.50647e-24	91.9498	pfam08879	WRC	-	cl07468
FvH4_7g34250.1	FvGRF10	specific	400990	30	64	3.54823e-16	70.8306	pfam08880	QLQ	-	cl07469

## Sheet: ST5
Table S5 Gene duplication modes of GRF genes in Arabidopsis thaliana and Fragaria vesca.
ID	Name
AT2G06200.1	AtGRF01	Dispersed
AT2G22840.1	AtGRF02	WGD/segmental
AT2G36400.1	AtGRF03	WGD/segmental
AT2G45480.1	AtGRF04	Dispersed
AT3G13960.1	AtGRF05	Dispersed
AT3G52910.1	AtGRF06	WGD/segmental
AT4G24150.1	AtGRF07	Dispersed
AT4G37740.1	AtGRF08	Singleton
AT5G53660.1	AtGRF09	Dispersed
FvH4_1g08440.1	FvGRF1	WGD/segmental
FvH4_1g18220.1	FvGRF2	WGD/segmental
FvH4_2g32670.1	FvGRF3	WGD/segmental
FvH4_5g10750.1	FvGRF4	WGD/segmental
FvH4_5g23900.1	FvGRF5	Dispersed
FvH4_6g18130.1	FvGRF6	Singleton
FvH4_6g34730.1	FvGRF7	WGD/segmental
FvH4_7g12130.1	FvGRF8	Singleton
FvH4_7g32780.1	FvGRF9	WGD/segmental
FvH4_7g34250.1	FvGRF10	Dispersed

## Sheet: ST6
Table S6 Cis-elements were predicted by PlantCARE in promoter sequences of FvGRF genes.
ID	site name	seq	position	score	strand	organism	function
FvGRF1	MYC	CATTTG	224	6	+	Arabidopsis thaliana	MYC binding site
FvGRF1	MYC	CATGTG	297	6	-	Arabidopsis thaliana	MYC binding site
FvGRF1	MYC	CATGTG	682	6	-	Arabidopsis thaliana	MYC binding site
FvGRF1	MYC	CATTTG	747	6	+	Arabidopsis thaliana	MYC binding site
FvGRF1	Myb-binding site	CAACAG	185	6	-	Nicotiana tabacum	Myb-binding site
FvGRF1	ARE	AAACCA	39	6	-	Zea mays	anaerobic induction
FvGRF1	ARE	AAACCA	165	6	+	Zea mays	anaerobic induction
FvGRF1	TATA-box	TACAAAA	42	7	-	Oryza sativa	core promoter element
FvGRF1	TATA-box	TATACA	267	6	-	Helianthus annuus	core promoter element
FvGRF1	TATA-box	TATA	269	4	+	Arabidopsis thaliana	core promoter element
FvGRF1	TATA-box	TATAA	605	5	-	Arabidopsis thaliana	core promoter element
FvGRF1	TATA-box	TATA	606	4	+	Arabidopsis thaliana	core promoter element
FvGRF1	TATA-box	ATTATA	794	6	+	Brassica napus	core promoter element
FvGRF1	TATA-box	TATATAA	795	7	-	Arabidopsis thaliana	core promoter element
FvGRF1	TATA-box	TATATA	796	6	-	Arabidopsis thaliana	core promoter element
FvGRF1	TATA-box	ATATAA	797	6	+	Brassica oleracea	core promoter element
FvGRF1	TATA-box	TATA	798	4	-	Arabidopsis thaliana	core promoter element
FvGRF1	TATA-box	TATA	1361	4	-	Arabidopsis thaliana	core promoter element
FvGRF1	Box 4	ATTAAT	517	6	+	Petroselinum crispum	light responsiveness
FvGRF1	ABRE	ACGTG	1210	5	+	Arabidopsis thaliana	abscisic acid responsiveness
FvGRF1	MYB	CAACAG	185	6	-	Arabidopsis thaliana	MYB binding site
FvGRF1	MYB	TAACCA	645	6	-	Arabidopsis thaliana	MYB binding site
FvGRF1	CAAT-box	CAAAT	21	5	-	Pisum sativum	promoter and enhancer regions
FvGRF1	CAAT-box	CAAT	83	4	+	Nicotiana glutinosa	promoter and enhancer regions
FvGRF1	CAAT-box	CAAAT	225	5	-	Pisum sativum	promoter and enhancer regions
FvGRF1	CAAT-box	CAAT	235	4	+	Nicotiana glutinosa	promoter and enhancer regions
FvGRF1	CAAT-box	CAAT	394	4	+	Nicotiana glutinosa	promoter and enhancer regions
FvGRF1	CAAT-box	CAAT	470	4	-	Nicotiana glutinosa	promoter and enhancer regions
FvGRF1	CAAT-box	CAAT	554	4	+	Nicotiana glutinosa	promoter and enhancer regions
FvGRF1	CAAT-box	CAAAT	748	5	-	Pisum sativum	promoter and enhancer regions
FvGRF1	CAAT-box	CAAT	754	4	-	Nicotiana glutinosa	promoter and enhancer regions
FvGRF1	CAAT-box	CAAT	792	4	+	Nicotiana glutinosa	promoter and enhancer regions
FvGRF1	CAAT-box	CAAT	878	4	+	Nicotiana glutinosa	promoter and enhancer regions
FvGRF1	CAAT-box	CAAAT	903	5	-	Pisum sativum	promoter and enhancer regions
FvGRF1	CAAT-box	CAAT	1442	4	-	Nicotiana glutinosa	promoter and enhancer regions
FvGRF1	MYB	CAACTG	182	6	+	Arabidopsis thaliana	MYB binding site
FvGRF1	WRE3	CCACCT	1263	6	-	Pisum sativum	wound-responsive element
FvGRF1	CAT-box	GCCACT	563	6	+	Arabidopsis thaliana	meristem expression
FvGRF1	P-box	CCTTTTG	769	7	+	Oryza sativa	gibberellin-responsive
FvGRF1	W box	TTGACC	58	6	-	Arabidopsis thaliana	WRKY binding site
FvGRF1	W box	TTGACC	179	6	-	Arabidopsis thaliana	WRKY binding site
FvGRF1	G-box	CACGAC	339	6	-	Zea mays	light responsiveness
FvGRF1	G-box	TACGTG	1209	6	+	Arabidopsis thaliana	light responsiveness
FvGRF1	LTR	CCGAAA	852	6	+	Hordeum vulgare	low-temperature responsiveness
FvGRF1	AE-box	AGAAACAA	724	8	+	Arabidopsis thaliana	light responsiveness
FvGRF1	CCAAT-box	CAACGG	254	6	+	Hordeum vulgare	MYBHv1 binding site
FvGRF1	WUN-motif	AAATTACT	662	8	+	Nicotiana glutinosa	wound-responsive element
FvGRF1	MBS	CAACTG	182	6	+	Arabidopsis thaliana	drought-inducibility
FvGRF1	LAMP-element	CTTTATCA	707	8	+	Pisum sativum	light responsive
FvGRF1	LAMP-element	CTTTATCA	1071	8	-	Pisum sativum	light responsive
FvGRF2	TGA-element	AACGAC	158	6	+	Brassica oleracea	auxin-responsive
FvGRF2	TGA-element	AACGAC	256	6	-	Brassica oleracea	auxin-responsive
FvGRF2	TCA-element	CCATCTTTTT	975	9	-	Nicotiana tabacum	salicylic acid responsiveness
FvGRF2	CGTCA-motif	CGTCA	313	5	+	Hordeum vulgare	MeJA-responsiveness
FvGRF2	CGTCA-motif	CGTCA	1456	5	+	Hordeum vulgare	MeJA-responsiveness
FvGRF2	MBS	CAACTG	596	6	+	Arabidopsis thaliana	drought-inducibility
FvGRF2	A-box	CCGTCC	113	6	+	Petroselinum crispum	cis-acting regulatory element
FvGRF2	GT1-motif	GGTTAA	944	6	+	Arabidopsis thaliana	light responsive
FvGRF2	G-box	CACGTG	171	6	+	Arabidopsis thaliana	light responsiveness
FvGRF2	TATA-box	TATAAATA	86	8	-	Daucus carota	core promoter element
FvGRF2	TATA-box	TATAAAT	87	7	-	Brassica juncea	core promoter element
FvGRF2	TATA-box	TATAAA	88	6	-	Helianthus annuus	core promoter element
FvGRF2	TATA-box	TATAA	89	5	-	Arabidopsis thaliana	core promoter element
FvGRF2	TATA-box	TATA	90	4	+	Arabidopsis thaliana	core promoter element
FvGRF2	TATA-box	TATA	98	4	+	Arabidopsis thaliana	core promoter element
FvGRF2	TATA-box	TATA	181	4	+	Arabidopsis thaliana	core promoter element
FvGRF2	TATA-box	TATA	189	4	+	Arabidopsis thaliana	core promoter element
FvGRF2	TATA-box	taTATAAAtc	231	9	-	Arabidopsis thaliana	core promoter element
FvGRF2	TATA-box	TATA	265	4	+	Arabidopsis thaliana	core promoter element
FvGRF2	TATA-box	TACAAAA	291	7	+	Oryza sativa	core promoter element
FvGRF2	TATA-box	TATTTAAA	386	8	-	Arabidopsis thaliana	core promoter element
FvGRF2	TATA-box	TATA	429	4	+	Arabidopsis thaliana	core promoter element
FvGRF2	TATA-box	ccTATAAAaa	560	9	-	Arabidopsis thaliana	core promoter element
FvGRF2	TATA-box	TATAA	563	5	-	Arabidopsis thaliana	core promoter element
FvGRF2	TATA-box	TATA	564	4	+	Arabidopsis thaliana	core promoter element
FvGRF2	TATA-box	TATA	650	4	+	Arabidopsis thaliana	core promoter element
FvGRF2	TATA-box	ATATAT	750	6	-	Brassica napus	core promoter element
FvGRF2	TATA-box	TATATA	751	6	-	Arabidopsis thaliana	core promoter element
FvGRF2	TATA-box	TATA	753	4	-	Arabidopsis thaliana	core promoter element
FvGRF2	TATA-box	TATAA	758	5	-	Arabidopsis thaliana	core promoter element
FvGRF2	TATA-box	TATA	759	4	-	Arabidopsis thaliana	core promoter element
FvGRF2	TATA-box	TATA	864	4	-	Arabidopsis thaliana	core promoter element
FvGRF2	TATA-box	ATATAA	911	6	+	Brassica oleracea	core promoter element
FvGRF2	TATA-box	TATA	912	4	-	Arabidopsis thaliana	core promoter element
FvGRF2	TATA-box	TACAAAA	1043	7	+	Oryza sativa	core promoter element
FvGRF2	TATA-box	ccTATAAAaa	1136	9	+	Arabidopsis thaliana	core promoter element
FvGRF2	TATA-box	TATA	1138	4	-	Arabidopsis thaliana	core promoter element
FvGRF2	TATA-box	TATA	1150	4	-	Arabidopsis thaliana	core promoter element
FvGRF2	ARE	AAACCA	1404	6	+	Zea mays	anaerobic induction
FvGRF2	ERE	ATTTCATA	151	8	+	Nicotiana glutinos	ethylene responsiveness
FvGRF2	ERE	ATTTTAAA	888	8	-	Nicotiana glutinos	ethylene responsiveness
FvGRF2	ERE	ATTTTAAA	1331	8	-	Nicotiana glutinos	ethylene responsiveness
FvGRF2	Myb-binding site	CAACAG	599	6	-	Nicotiana tabacum	Myb-binding site
FvGRF2	G-Box	CACGTG	171	6	+	Pisum sativum	light responsiveness
FvGRF2	MYC	CAATTG	58	6	+	Arabidopsis thaliana	MYC binding site
FvGRF2	MYC	CATGTG	76	6	-	Arabidopsis thaliana	MYC binding site
FvGRF2	MYC	CATGTG	654	6	-	Arabidopsis thaliana	MYC binding site
FvGRF2	MYC	CAATTG	1408	6	-	Arabidopsis thaliana	MYC binding site
FvGRF2	STRE	AGGGG	567	5	+	Arabidopsis thaliana	stress response element
FvGRF2	STRE	AGGGG	1023	5	-	Arabidopsis thaliana	stress response element
FvGRF2	TGACG-motif	TGACG	313	5	-	Hordeum vulgare	stress response element
FvGRF2	TGACG-motif	TGACG	1456	5	-	Hordeum vulgare	stress response element
FvGRF2	MYB	CAACTG	596	6	+	Arabidopsis thaliana	MYB binding site
FvGRF2	CAAT-box	CCAAT	57	5	+	Arabidopsis thaliana	promoter and enhancer regions
FvGRF2	CAAT-box	CAAT	58	4	+	Nicotiana glutinosa	promoter and enhancer regions
FvGRF2	CAAT-box	CAAT	60	4	-	Nicotiana glutinosa	promoter and enhancer regions
FvGRF2	CAAT-box	CAAT	123	4	+	Nicotiana glutinosa	promoter and enhancer regions
FvGRF2	CAAT-box	CAAT	139	4	-	Nicotiana glutinosa	promoter and enhancer regions
FvGRF2	CAAT-box	CAAT	199	4	-	Nicotiana glutinosa	promoter and enhancer regions
FvGRF2	CAAT-box	CAAT	252	4	+	Nicotiana glutinosa	promoter and enhancer regions
FvGRF2	CAAT-box	CAAT	324	4	+	Nicotiana glutinosa	promoter and enhancer regions
FvGRF2	CAAT-box	CAAT	329	4	+	Nicotiana glutinosa	promoter and enhancer regions
FvGRF2	CAAT-box	CCAAT	356	5	+	Arabidopsis thaliana	promoter and enhancer regions
FvGRF2	CAAT-box	CAAT	357	4	+	Nicotiana glutinosa	promoter and enhancer regions
FvGRF2	CAAT-box	CAAAT	372	5	-	Pisum sativum	promoter and enhancer regions
FvGRF2	CAAT-box	CCAAT	459	5	+	Arabidopsis thaliana	promoter and enhancer regions
FvGRF2	CAAT-box	CAAT	460	4	+	Nicotiana glutinosa	promoter and enhancer regions
FvGRF2	CAAT-box	CCAAT	464	5	-	Arabidopsis thaliana	promoter and enhancer regions
FvGRF2	CAAT-box	CAAAT	541	5	-	Pisum sativum	promoter and enhancer regions
FvGRF2	CAAT-box	CAAT	546	4	-	Nicotiana glutinosa	promoter and enhancer regions
FvGRF2	CAAT-box	CCAAT	579	5	-	Arabidopsis thaliana	promoter and enhancer regions
FvGRF2	CAAT-box	CAAT	681	4	+	Nicotiana glutinosa	promoter and enhancer regions
FvGRF2	CAAT-box	CAAT	701	4	-	Nicotiana glutinosa	promoter and enhancer regions
FvGRF2	CAAT-box	CCAAT	705	5	+	Arabidopsis thaliana	promoter and enhancer regions
FvGRF2	CAAT-box	CAAT	706	4	+	Nicotiana glutinosa	promoter and enhancer regions
FvGRF2	CAAT-box	CAAAT	787	5	-	Pisum sativum	promoter and enhancer regions
FvGRF2	CAAT-box	CAAAT	842	5	+	Pisum sativum	promoter and enhancer regions
FvGRF2	CAAT-box	CAAT	845	4	-	Nicotiana glutinosa	promoter and enhancer regions
FvGRF2	CAAT-box	CAAT	926	4	+	Nicotiana glutinosa	promoter and enhancer regions
FvGRF2	CAAT-box	CAAAT	950	5	-	Pisum sativum	promoter and enhancer regions
FvGRF2	CAAT-box	TGCCAAC	956	7	-	Petunia hybrida	promoter and enhancer regions
FvGRF2	CAAT-box	CAAT	1011	4	-	Nicotiana glutinosa	promoter and enhancer regions
FvGRF2	CAAT-box	CAAT	1062	4	+	Nicotiana glutinosa	promoter and enhancer regions
FvGRF2	CAAT-box	CAAAT	1086	5	-	Pisum sativum	promoter and enhancer regions
FvGRF2	CAAT-box	CAAT	1161	4	+	Nicotiana glutinosa	promoter and enhancer regions
FvGRF2	CAAT-box	CAAT	1174	4	-	Nicotiana glutinosa	promoter and enhancer regions
FvGRF2	CAAT-box	CCAAT	1296	5	+	Arabidopsis thaliana	promoter and enhancer regions
FvGRF2	CAAT-box	CAAT	1297	4	+	Nicotiana glutinosa	promoter and enhancer regions
FvGRF2	CAAT-box	CCAAT	1407	5	+	Arabidopsis thaliana	promoter and enhancer regions
FvGRF2	CAAT-box	CAAT	1408	4	+	Nicotiana glutinosa	promoter and enhancer regions
FvGRF2	CAAT-box	CAAT	1410	4	-	Nicotiana glutinosa	promoter and enhancer regions
FvGRF2	MYB	CAACCA	400	6	-	Arabidopsis thaliana	MYB binding site
FvGRF2	MYB	CAACAG	599	6	-	Arabidopsis thaliana	MYB binding site
FvGRF2	MYB	CAACCA	882	6	+	Arabidopsis thaliana	MYB binding site
FvGRF2	MYB	TAACCA	943	6	-	Arabidopsis thaliana	MYB binding site
FvGRF2	CCGTCC-box	CCGTCC	113	6	+	Petroselinum hortense	related to meristem expression
FvGRF2	ABRE	ACGTG	172	5	+	Arabidopsis thaliana	abscisic acid responsiveness
FvGRF2	Sp1	GGGCGG	982	6	+	Oryza sativa	light responsive
FvGRF3	GATA-motif	GATAGGA	1321	7	-	Arabidopsis thaliana	light responsive
FvGRF3	ABRE	ACGTG	493	5	+	Arabidopsis thaliana	abscisic acid responsiveness
FvGRF3	MYB	CAACCA	298	6	+	Arabidopsis thaliana	MYB binding site
FvGRF3	CAAT-box	CAAAT	67	5	+	Pisum sativum	promoter and enhancer regions
FvGRF3	CAAT-box	CAAAT	160	5	-	Pisum sativum	promoter and enhancer regions
FvGRF3	CAAT-box	CAAT	185	4	+	Nicotiana glutinosa	promoter and enhancer regions
FvGRF3	CAAT-box	CAAAT	254	5	-	Pisum sativum	promoter and enhancer regions
FvGRF3	CAAT-box	CAAAT	262	5	-	Pisum sativum	promoter and enhancer regions
FvGRF3	CAAT-box	CAAT	269	4	+	Nicotiana glutinosa	promoter and enhancer regions
FvGRF3	CAAT-box	CAAT	303	4	-	Nicotiana glutinosa	promoter and enhancer regions
FvGRF3	CAAT-box	CAAT	338	4	+	Nicotiana glutinosa	promoter and enhancer regions
FvGRF3	CAAT-box	CAAAT	387	5	-	Pisum sativum	promoter and enhancer regions
FvGRF3	CAAT-box	CAAAT	460	5	+	Pisum sativum	promoter and enhancer regions
FvGRF3	CAAT-box	CAAT	463	4	-	Nicotiana glutinosa	promoter and enhancer regions
FvGRF3	CAAT-box	CAAAT	481	5	+	Pisum sativum	promoter and enhancer regions
FvGRF3	CAAT-box	CAAAT	486	5	+	Pisum sativum	promoter and enhancer regions
FvGRF3	CAAT-box	CAAAT	498	5	-	Pisum sativum	promoter and enhancer regions
FvGRF3	CAAT-box	CAAT	566	4	+	Nicotiana glutinosa	promoter and enhancer regions
FvGRF3	CAAT-box	CAAT	688	4	-	Nicotiana glutinosa	promoter and enhancer regions
FvGRF3	CAAT-box	CAAT	698	4	-	Nicotiana glutinosa	promoter and enhancer regions
FvGRF3	CAAT-box	CAAT	829	4	-	Nicotiana glutinosa	promoter and enhancer regions
FvGRF3	CAAT-box	CAAAT	846	5	+	Pisum sativum	promoter and enhancer regions
FvGRF3	CAAT-box	CAAAT	865	5	+	Pisum sativum	promoter and enhancer regions
FvGRF3	CAAT-box	CAAT	876	4	+	Nicotiana glutinosa	promoter and enhancer regions
FvGRF3	CAAT-box	CAAT	892	4	+	Nicotiana glutinosa	promoter and enhancer regions
FvGRF3	CAAT-box	CAAT	909	4	+	Nicotiana glutinosa	promoter and enhancer regions
FvGRF3	CAAT-box	CAAAT	944	5	-	Pisum sativum	promoter and enhancer regions
FvGRF3	CAAT-box	CAAAT	1026	5	-	Pisum sativum	promoter and enhancer regions
FvGRF3	CAAT-box	CAAAT	1058	5	+	Pisum sativum	promoter and enhancer regions
FvGRF3	CAAT-box	CCAAT	1091	5	+	Arabidopsis thaliana	promoter and enhancer regions
FvGRF3	CAAT-box	CAAT	1092	4	+	Nicotiana glutinosa	promoter and enhancer regions
FvGRF3	CAAT-box	CAAT	1101	4	-	Nicotiana glutinosa	promoter and enhancer regions
FvGRF3	CAAT-box	CCAAT	1112	5	+	Arabidopsis thaliana	promoter and enhancer regions
FvGRF3	CAAT-box	CAAT	1113	4	+	Nicotiana glutinosa	promoter and enhancer regions
FvGRF3	CAAT-box	CCAAT	1313	5	+	Arabidopsis thaliana	promoter and enhancer regions
FvGRF3	CAAT-box	CAAT	1314	4	+	Nicotiana glutinosa	promoter and enhancer regions
FvGRF3	CAAT-box	CAAAT	1447	5	+	Pisum sativum	promoter and enhancer regions
FvGRF3	AuxRR-core	GGTCCAT	632	7	-	Nicotiana tabacum	auxin responsiveness
FvGRF3	STRE	AGGGG	244	5	+	Arabidopsis thaliana	stress response element
FvGRF3	STRE	AGGGG	1222	5	-	Arabidopsis thaliana	stress response element
FvGRF3	WRE3	CCACCT	1271	6	+	Pisum sativum	wound-responsive element
FvGRF3	MYB	TAACTG	448	6	-	Arabidopsis thaliana	MYB binding site
FvGRF3	G-Box	CACGTG	492	6	+	Pisum sativum	light responsiveness
FvGRF3	TC-rich repeats	GTTTTCTTAC	21	9	-	Nicotiana tabacum	defense and stress responsiveness
FvGRF3	O2-site	GATGA(C/T)(A/G)TG(A/G)	189	8	+	Zea mays	zein metabolism regulation
FvGRF3	MYC	CATGTG	524	6	+	Arabidopsis thaliana	MYC binding site
FvGRF3	MYC	CATGTG	796	6	+	Arabidopsis thaliana	MYC binding site
FvGRF3	MYC	CATTTG	1447	6	-	Arabidopsis thaliana	MYC binding site
FvGRF3	ERE	ATTTTAAA	1399	8	-	Nicotiana glutinos	ethylene responsiveness
FvGRF3	TATA-box	TATAAATA	9	8	-	Daucus carota	core promoter element
FvGRF3	TATA-box	TATAAAT	10	7	-	Brassica juncea	core promoter element
FvGRF3	TATA-box	TATAAA	11	6	-	Helianthus annuus	core promoter element
FvGRF3	TATA-box	TATAA	12	5	-	Arabidopsis thaliana	core promoter element
FvGRF3	TATA-box	TATA	13	4	+	Arabidopsis thaliana	core promoter element
FvGRF3	TATA-box	TATAAAA	211	7	-	Pisum sativum	core promoter element
FvGRF3	TATA-box	TATAAA	212	6	-	Helianthus annuus	core promoter element
FvGRF3	TATA-box	TATAA	213	5	-	Arabidopsis thaliana	core promoter element
FvGRF3	TATA-box	TATA	214	4	+	Arabidopsis thaliana	core promoter element
FvGRF3	TATA-box	ATATAA	289	6	+	Brassica oleracea	core promoter element
FvGRF3	TATA-box	TATA	290	4	+	Arabidopsis thaliana	core promoter element
FvGRF3	TATA-box	ATTATA	329	6	+	Brassica napus	core promoter element
FvGRF3	TATA-box	TATAA	330	5	-	Arabidopsis thaliana	core promoter element
FvGRF3	TATA-box	TATA	331	4	+	Arabidopsis thaliana	core promoter element
FvGRF3	TATA-box	TATAAAT	361	7	-	Brassica juncea	core promoter element
FvGRF3	TATA-box	TATAAA	362	6	-	Helianthus annuus	core promoter element
FvGRF3	TATA-box	TATAA	363	5	-	Arabidopsis thaliana	core promoter element
FvGRF3	TATA-box	TATA	364	4	+	Arabidopsis thaliana	core promoter element
FvGRF3	TATA-box	TATAA	392	5	-	Arabidopsis thaliana	core promoter element
FvGRF3	TATA-box	TATA	393	4	+	Arabidopsis thaliana	core promoter element
FvGRF3	TATA-box	TATAA	399	5	-	Arabidopsis thaliana	core promoter element
FvGRF3	TATA-box	TATA	400	4	+	Arabidopsis thaliana	core promoter element
FvGRF3	TATA-box	TATACA	475	6	-	Helianthus annuus	core promoter element
FvGRF3	TATA-box	TATA	477	4	+	Arabidopsis thaliana	core promoter element
FvGRF3	TATA-box	ATATAT	656	6	+	Brassica napus	core promoter element
FvGRF3	TATA-box	TATATA	657	6	+	Arabidopsis thaliana	core promoter element
FvGRF3	TATA-box	TATA	659	4	+	Arabidopsis thaliana	core promoter element
FvGRF3	TATA-box	TATACA	706	6	-	Helianthus annuus	core promoter element
FvGRF3	TATA-box	TATA	708	4	+	Arabidopsis thaliana	core promoter element
FvGRF3	TATA-box	TATAA	744	5	-	Arabidopsis thaliana	core promoter element
FvGRF3	TATA-box	TATA	745	4	+	Arabidopsis thaliana	core promoter element
FvGRF3	TATA-box	TATACA	759	6	-	Helianthus annuus	core promoter element
FvGRF3	TATA-box	TATA	761	4	-	Arabidopsis thaliana	core promoter element
FvGRF3	TATA-box	TATACA	779	6	-	Helianthus annuus	core promoter element
FvGRF3	TATA-box	TATA	781	4	-	Arabidopsis thaliana	core promoter element
FvGRF3	TATA-box	TATA	975	4	-	Arabidopsis thaliana	core promoter element
FvGRF3	TATA-box	ATATAT	1094	6	-	Brassica napus	core promoter element
FvGRF3	TATA-box	TATA	1095	4	-	Arabidopsis thaliana	core promoter element
FvGRF3	ARE	AAACCA	1354	6	+	Zea mays	anaerobic induction
FvGRF3	Box 4	ATTAAT	628	6	+	Petroselinum crispum	light responsiveness
FvGRF3	Box 4	ATTAAT	911	6	-	Petroselinum crispum	light responsiveness
FvGRF3	AT-rich element	ATAGAAATCAA	478	10	+	Glycine max	DNA binding protein (ATBP-1)
FvGRF3	G-box	CACGTG	492	6	+	Arabidopsis thaliana	light responsiveness
FvGRF3	G-box	CACGAC	924	6	+	Zea mays	light responsiveness
FvGRF3	AE-box	AGAAACTT	608	8	+	Arabidopsis thaliana	light responsiveness
FvGRF3	GCN4_motif	TGAGTCA	1053	7	+	Oryza sativa	endosperm expression
FvGRF4	P-box	CCTTTTG	151	7	-	Oryza sativa	gibberellin-responsive
FvGRF4	P-box	CCTTTTG	1439	7	+	Oryza sativa	gibberellin-responsive
FvGRF4	TCCC-motif	TCTCCCT	867	7	+	Spinacia oleracea	light responsive
FvGRF4	TCT-motif	TCTTAC	479	6	+	Arabidopsis thaliana	light responsive
FvGRF4	GT1-motif	GGTTAAT	839	7	-	Avena sativa	light responsive
FvGRF4	GT1-motif	GGTTAA	840	6	-	Arabidopsis thaliana	light responsive
FvGRF4	MBS	CAACTG	570	6	-	Arabidopsis thaliana	drought-inducibility
FvGRF4	CGTCA-motif	CGTCA	1047	5	+	Hordeum vulgare	MeJA-responsiveness
FvGRF4	G-box	TACGTG	527	6	-	Arabidopsis thaliana	light responsiveness
FvGRF4	G-box	CACGAC	1206	6	-	Zea mays	light responsiveness
FvGRF4	LTR	CCGAAA	948	6	+	Hordeum vulgare	low-temperature responsiveness
FvGRF4	CCAAT-box	CAACGG	234	6	+	Hordeum vulgare	MYBHv1 binding site
FvGRF4	ARE	AAACCA	388	6	+	Zea mays	anaerobic induction
FvGRF4	ARE	AAACCA	452	6	+	Zea mays	anaerobic induction
FvGRF4	ARE	AAACCA	1141	6	+	Zea mays	anaerobic induction
FvGRF4	TATA-box	TATAA	673	5	-	Arabidopsis thaliana	core promoter element
FvGRF4	TATA-box	TATA	674	4	+	Arabidopsis thaliana	core promoter element
FvGRF4	Box 4	ATTAAT	654	6	+	Petroselinum crispum	light responsiveness
FvGRF4	Box 4	ATTAAT	848	6	-	Petroselinum crispum	light responsiveness
FvGRF4	MYC	CATTTG	1299	6	-	Arabidopsis thaliana	MYC binding site
FvGRF4	MYC	CATTTG	1363	6	-	Arabidopsis thaliana	MYC binding site
FvGRF4	Myb-binding site	CAACAG	987	6	+	Nicotiana tabacum	Myb-binding site
FvGRF4	CAAT-box	CAAAT	23	5	-	Pisum sativum	promoter and enhancer regions
FvGRF4	CAAT-box	CAAT	129	4	+	Nicotiana glutinosa	promoter and enhancer regions
FvGRF4	CAAT-box	CAAT	139	4	+	Nicotiana glutinosa	promoter and enhancer regions
FvGRF4	CAAT-box	CAAAT	248	5	-	Pisum sativum	promoter and enhancer regions
FvGRF4	CAAT-box	CAAAT	276	5	+	Pisum sativum	promoter and enhancer regions
FvGRF4	CAAT-box	CAAAT	286	5	+	Pisum sativum	promoter and enhancer regions
FvGRF4	CAAT-box	CAAT	308	4	+	Nicotiana glutinosa	promoter and enhancer regions
FvGRF4	CAAT-box	CAAAT	392	5	+	Pisum sativum	promoter and enhancer regions
FvGRF4	CAAT-box	CAAT	418	4	+	Nicotiana glutinosa	promoter and enhancer regions
FvGRF4	CAAT-box	CAAAT	500	5	+	Pisum sativum	promoter and enhancer regions
FvGRF4	CAAT-box	CCAAT	503	5	-	Arabidopsis thaliana	promoter and enhancer regions
FvGRF4	CAAT-box	CAAAT	541	5	-	Pisum sativum	promoter and enhancer regions
FvGRF4	CAAT-box	CAAT	587	4	-	Nicotiana glutinosa	promoter and enhancer regions
FvGRF4	CAAT-box	CAAT	601	4	-	Nicotiana glutinosa	promoter and enhancer regions
FvGRF4	CAAT-box	CAAT	638	4	-	Nicotiana glutinosa	promoter and enhancer regions
FvGRF4	CAAT-box	CAAAT	732	5	+	Pisum sativum	promoter and enhancer regions
FvGRF4	CAAT-box	CCCAATTT	733	8	-	Arabidopsis thaliana	promoter and enhancer regions
FvGRF4	CAAT-box	CCAAT	735	5	-	Arabidopsis thaliana	promoter and enhancer regions
FvGRF4	CAAT-box	CCAAT	811	5	-	Arabidopsis thaliana	promoter and enhancer regions
FvGRF4	CAAT-box	CAAAT	836	5	+	Pisum sativum	promoter and enhancer regions
FvGRF4	CAAT-box	CAAT	880	4	-	Nicotiana glutinosa	promoter and enhancer regions
FvGRF4	CAAT-box	CAAAT	891	5	+	Pisum sativum	promoter and enhancer regions
FvGRF4	CAAT-box	CCAAT	965	5	-	Arabidopsis thaliana	promoter and enhancer regions
FvGRF4	CAAT-box	CCAAT	1115	5	+	Arabidopsis thaliana	promoter and enhancer regions
FvGRF4	CAAT-box	CAAT	1116	4	+	Nicotiana glutinosa	promoter and enhancer regions
FvGRF4	CAAT-box	CAAT	1284	4	-	Nicotiana glutinosa	promoter and enhancer regions
FvGRF4	CAAT-box	CAAAT	1299	5	+	Pisum sativum	promoter and enhancer regions
FvGRF4	CAAT-box	TGCCAAC	1304	7	-	Petunia hybrida	promoter and enhancer regions
FvGRF4	CAAT-box	CAAT	1338	4	+	Nicotiana glutinosa	promoter and enhancer regions
FvGRF4	CAAT-box	CAAAT	1363	5	+	Pisum sativum	promoter and enhancer regions
FvGRF4	CAAT-box	CAAAT	1402	5	+	Pisum sativum	promoter and enhancer regions
FvGRF4	CAAT-box	CAAT	1423	4	-	Nicotiana glutinosa	promoter and enhancer regions
FvGRF4	MYB	TAACTG	117	6	-	Arabidopsis thaliana	MYB binding site
FvGRF4	MYB	CAACTG	570	6	-	Arabidopsis thaliana	MYB binding site
FvGRF4	TGACG-motif	TGACG	1047	5	-	Hordeum vulgare	stress response element
FvGRF4	STRE	AGGGG	155	5	+	Arabidopsis thaliana	stress response element
FvGRF4	ABRE	ACGTG	527	5	-	Arabidopsis thaliana	abscisic acid responsiveness
FvGRF4	MYB	TAACCA	967	6	-	Arabidopsis thaliana	MYB binding site
FvGRF4	MYB	CAACAG	987	6	+	Arabidopsis thaliana	MYB binding site
FvGRF5	G-box	CACGTG	116	6	+	Arabidopsis thaliana	light responsiveness
FvGRF5	G-box	CCACGTAA	392	8	-	Brassica napus	light responsiveness
FvGRF5	G-box	TACGTG	393	6	+	Arabidopsis thaliana	light responsiveness
FvGRF5	G-box	CACGTC	1296	6	+	Zea mays	light responsiveness
FvGRF5	MBS	CAACTG	422	6	+	Arabidopsis thaliana	drought-inducibility
FvGRF5	MBS	CAACTG	541	6	-	Arabidopsis thaliana	drought-inducibility
FvGRF5	chs-CMA2a	TCACTTGA	1444	8	+	Petroselinum crispum	light responsive
FvGRF5	GCN4_motif	TGAGTCA	1449	7	-	Oryza sativa	endosperm expression
FvGRF5	ABRE	ACGTG	394	5	+	Arabidopsis thaliana	abscisic acid responsiveness
FvGRF5	MYB	CAACAG	563	6	-	Arabidopsis thaliana	MYB binding site
FvGRF5	CAAT-box	CAAT	77	4	-	Nicotiana glutinosa	promoter and enhancer regions
FvGRF5	CAAT-box	CAAT	158	4	+	Nicotiana glutinosa	promoter and enhancer regions
FvGRF5	CAAT-box	CCAAT	160	5	-	Arabidopsis thaliana	promoter and enhancer regions
FvGRF5	CAAT-box	CAAT	175	4	+	Nicotiana glutinosa	promoter and enhancer regions
FvGRF5	CAAT-box	CCAAT	222	5	+	Arabidopsis thaliana	promoter and enhancer regions
FvGRF5	CAAT-box	CAAT	223	4	+	Nicotiana glutinosa	promoter and enhancer regions
FvGRF5	CAAT-box	CCAAT	229	5	-	Arabidopsis thaliana	promoter and enhancer regions
FvGRF5	CAAT-box	CAAAT	448	5	-	Pisum sativum	promoter and enhancer regions
FvGRF5	CAAT-box	CAAT	517	4	-	Nicotiana glutinosa	promoter and enhancer regions
FvGRF5	CAAT-box	CCAAT	524	5	-	Arabidopsis thaliana	promoter and enhancer regions
FvGRF5	CAAT-box	CAAT	556	4	+	Nicotiana glutinosa	promoter and enhancer regions
FvGRF5	CAAT-box	CAAT	612	4	-	Nicotiana glutinosa	promoter and enhancer regions
FvGRF5	CAAT-box	CAAAT	619	5	+	Pisum sativum	promoter and enhancer regions
FvGRF5	CAAT-box	CAAT	703	4	+	Nicotiana glutinosa	promoter and enhancer regions
FvGRF5	CAAT-box	CAAAT	710	5	-	Pisum sativum	promoter and enhancer regions
FvGRF5	CAAT-box	CCAAT	769	5	+	Arabidopsis thaliana	promoter and enhancer regions
FvGRF5	CAAT-box	CAAT	770	4	+	Nicotiana glutinosa	promoter and enhancer regions
FvGRF5	CAAT-box	CAAAT	804	5	-	Pisum sativum	promoter and enhancer regions
FvGRF5	CAAT-box	CAAAT	843	5	+	Pisum sativum	promoter and enhancer regions
FvGRF5	CAAT-box	CCAAT	846	5	-	Arabidopsis thaliana	promoter and enhancer regions
FvGRF5	CAAT-box	CAAT	967	4	+	Nicotiana glutinosa	promoter and enhancer regions
FvGRF5	CAAT-box	CAAAT	987	5	+	Pisum sativum	promoter and enhancer regions
FvGRF5	CAAT-box	CAAAT	1110	5	-	Pisum sativum	promoter and enhancer regions
FvGRF5	CAAT-box	CAAAT	1167	5	-	Pisum sativum	promoter and enhancer regions
FvGRF5	CAAT-box	CCAAT	1365	5	+	Arabidopsis thaliana	promoter and enhancer regions
FvGRF5	CAAT-box	CAAT	1366	4	+	Nicotiana glutinosa	promoter and enhancer regions
FvGRF5	CAAT-box	CAAAT	1469	5	-	Pisum sativum	promoter and enhancer regions
FvGRF5	CAAT-box	CAAT	1489	4	-	Nicotiana glutinosa	promoter and enhancer regions
FvGRF5	STRE	AGGGG	981	5	+	Arabidopsis thaliana	stress response element
FvGRF5	STRE	AGGGG	1179	5	-	Arabidopsis thaliana	stress response element
FvGRF5	STRE	AGGGG	1220	5	+	Arabidopsis thaliana	stress response element
FvGRF5	STRE	AGGGG	1353	5	-	Arabidopsis thaliana	stress response element
FvGRF5	WRE3	CCACCT	199	6	+	Pisum sativum	wound-responsive element
FvGRF5	MYB	TAACTG	49	6	-	Arabidopsis thaliana	MYB binding site
FvGRF5	MYB	CAACTG	422	6	+	Arabidopsis thaliana	MYB binding site
FvGRF5	MYB	CAACTG	541	6	-	Arabidopsis thaliana	MYB binding site
FvGRF5	G-Box	CACGTG	116	6	+	Pisum sativum	light responsiveness
FvGRF5	MYC	CAATTG	158	6	+	Arabidopsis thaliana	MYC binding site
FvGRF5	MYC	CATTTG	447	6	+	Arabidopsis thaliana	MYC binding site
FvGRF5	MYC	CATTTG	619	6	-	Arabidopsis thaliana	MYC binding site
FvGRF5	MYC	CATGTG	729	6	+	Arabidopsis thaliana	MYC binding site
FvGRF5	MYC	CATGTG	1014	6	-	Arabidopsis thaliana	MYC binding site
FvGRF5	Myb-binding site	CAACAG	563	6	-	Nicotiana tabacum	Myb-binding site
FvGRF5	TATA-box	TATATA	344	6	+	Arabidopsis thaliana	core promoter element
FvGRF5	TATA-box	ATATAT	345	6	+	Brassica napus	core promoter element
FvGRF5	TATA-box	TATA	346	4	+	Arabidopsis thaliana	core promoter element
FvGRF5	TATA-box	TATATA	431	6	+	Arabidopsis thaliana	core promoter element
FvGRF5	TATA-box	ATATAT	432	6	+	Brassica napus	core promoter element
FvGRF5	TATA-box	TATA	433	4	+	Arabidopsis thaliana	core promoter element
FvGRF5	TATA-box	TATAA	549	5	-	Arabidopsis thaliana	core promoter element
FvGRF5	TATA-box	TATA	550	4	+	Arabidopsis thaliana	core promoter element
FvGRF5	TATA-box	TATAAAT	1038	7	-	Brassica juncea	core promoter element
FvGRF5	TATA-box	TATAAA	1039	6	-	Helianthus annuus	core promoter element
FvGRF5	TATA-box	TATAA	1040	5	-	Arabidopsis thaliana	core promoter element
FvGRF5	TATA-box	TATA	1041	4	-	Arabidopsis thaliana	core promoter element
FvGRF5	TATA-box	ATATAT	1070	6	-	Brassica napus	core promoter element
FvGRF5	TATA-box	TATA	1071	4	-	Arabidopsis thaliana	core promoter element
FvGRF5	ARE	AAACCA	585	6	-	Zea mays	anaerobic induction
FvGRF5	ARE	AAACCA	594	6	-	Zea mays	anaerobic induction
FvGRF6	chs-CMA2a	TCACTTGA	660	8	+	Petroselinum crispum	light responsive
FvGRF6	TGA-element	AACGAC	114	6	-	Brassica oleracea	auxin-responsive
FvGRF6	TGA-element	AACGAC	548	6	+	Brassica oleracea	auxin-responsive
FvGRF6	W box	TTGACC	205	6	-	Arabidopsis thaliana	WRKY binding site
FvGRF6	W box	TTGACC	436	6	-	Arabidopsis thaliana	WRKY binding site
FvGRF6	TCT-motif	TCTTAC	804	6	+	Arabidopsis thaliana	light responsive
FvGRF6	DRE	GCCGAC	947	6	-	Arabidopsis thaliana	dioxin response element
FvGRF6	AAAC-motif	CAATCAAAACCT	128	11	+	Spinacia oleracea	light responsive element
FvGRF6	MBS	CAACTG	1203	6	+	Arabidopsis thaliana	drought-inducibility
FvGRF6	GT1-motif	GGTTAAT	890	7	-	Avena sativa	light responsive
FvGRF6	GT1-motif	GGTTAA	891	6	-	Arabidopsis thaliana	light responsive
FvGRF6	MRE	AACCTAA	843	7	+	Petroselinum crispum	light responsiveness
FvGRF6	MRE	AACCTAA	1006	7	-	Petroselinum crispum	light responsiveness
FvGRF6	CGTCA-motif	CGTCA	526	5	+	Hordeum vulgare	MeJA-responsiveness
FvGRF6	CGTCA-motif	CGTCA	680	5	-	Hordeum vulgare	MeJA-responsiveness
FvGRF6	LTR	CCGAAA	482	6	+	Hordeum vulgare	low-temperature responsiveness
FvGRF6	LTR	CCGAAA	757	6	+	Hordeum vulgare	low-temperature responsiveness
FvGRF6	G-box	TACGTG	50	6	+	Arabidopsis thaliana	light responsiveness
FvGRF6	CCAAT-box	CAACGG	410	6	-	Hordeum vulgare	MYBHv1 binding site
FvGRF6	AE-box	AGAAACAA	731	8	-	Arabidopsis thaliana	light responsiveness
FvGRF6	AE-box	AGAAACTT	767	8	-	Arabidopsis thaliana	light responsiveness
FvGRF6	TATA-box	TATA	110	4	+	Arabidopsis thaliana	core promoter element
FvGRF6	TATA-box	TATA	422	4	+	Arabidopsis thaliana	core promoter element
FvGRF6	TATA-box	ATTATA	451	6	+	Brassica napus	core promoter element
FvGRF6	TATA-box	TATAA	452	5	-	Arabidopsis thaliana	core promoter element
FvGRF6	TATA-box	TATA	453	4	+	Arabidopsis thaliana	core promoter element
FvGRF6	TATA-box	ATATAT	567	6	+	Brassica napus	core promoter element
FvGRF6	TATA-box	TATA	568	4	+	Arabidopsis thaliana	core promoter element
FvGRF6	TATA-box	ATTATA	575	6	+	Brassica napus	core promoter element
FvGRF6	TATA-box	TATAA	576	5	-	Arabidopsis thaliana	core promoter element
FvGRF6	TATA-box	TATA	577	4	+	Arabidopsis thaliana	core promoter element
FvGRF6	TATA-box	TATAAAA	604	7	-	Pisum sativum	core promoter element
FvGRF6	TATA-box	TATAAA	605	6	-	Helianthus annuus	core promoter element
FvGRF6	TATA-box	TATAA	606	5	-	Arabidopsis thaliana	core promoter element
FvGRF6	TATA-box	TATA	607	4	+	Arabidopsis thaliana	core promoter element
FvGRF6	TATA-box	TACAAAA	639	7	-	Oryza sativa	core promoter element
FvGRF6	TATA-box	ATTATA	720	6	+	Brassica napus	core promoter element
FvGRF6	TATA-box	TATAA	721	5	-	Arabidopsis thaliana	core promoter element
FvGRF6	TATA-box	TATA	722	4	+	Arabidopsis thaliana	core promoter element
FvGRF6	TATA-box	TATA	764	4	-	Arabidopsis thaliana	core promoter element
FvGRF6	TATA-box	TATATAA	972	7	-	Arabidopsis thaliana	core promoter element
FvGRF6	TATA-box	TATATA	973	6	-	Arabidopsis thaliana	core promoter element
FvGRF6	TATA-box	ATATAA	974	6	+	Brassica oleracea	core promoter element
FvGRF6	TATA-box	TATA	975	4	-	Arabidopsis thaliana	core promoter element
FvGRF6	TATA-box	TATA	1029	4	-	Arabidopsis thaliana	core promoter element
FvGRF6	TATA-box	TATA	1343	4	-	Arabidopsis thaliana	core promoter element
FvGRF6	TATA-box	ATATAA	1442	6	+	Brassica oleracea	core promoter element
FvGRF6	TATA-box	TATA	1443	4	-	Arabidopsis thaliana	core promoter element
FvGRF6	ARE	AAACCA	727	6	-	Zea mays	anaerobic induction
FvGRF6	ARE	AAACCA	1047	6	+	Zea mays	anaerobic induction
FvGRF6	ARE	AAACCA	1260	6	+	Zea mays	anaerobic induction
FvGRF6	ARE	AAACCA	1450	6	+	Zea mays	anaerobic induction
FvGRF6	chs-CMA1a	TTACTTAA	1016	8	+	Daucus carota	light responsive
FvGRF6	TC-rich repeats	GTTTTCTTAC	643	9	-	Nicotiana tabacum	defense and stress responsiveness
FvGRF6	G-Box	CACGTT	80	6	+	Pisum sativum	light responsiveness
FvGRF6	O2-site	GATGA(C/T)(A/G)TG(A/G)	68	8	+	Zea mays	zein metabolism regulation
FvGRF6	O2-site	GATGA(C/T)(A/G)TG(A/G)	984	8	-	Zea mays	zein metabolism regulation
FvGRF6	MYC	CATTTG	431	6	-	Arabidopsis thaliana	MYC binding site
FvGRF6	ERE	ATTTCATA	498	8	-	Nicotiana glutinos	ethylene responsiveness
FvGRF6	CAAT-box	CAAAT	106	5	+	Pisum sativum	promoter and enhancer regions
FvGRF6	CAAT-box	CAAAT	127	5	+	Pisum sativum	promoter and enhancer regions
FvGRF6	CAAT-box	CAAT	151	4	+	Nicotiana glutinosa	promoter and enhancer regions
FvGRF6	CAAT-box	CAAT	212	4	+	Nicotiana glutinosa	promoter and enhancer regions
FvGRF6	CAAT-box	CAAT	324	4	+	Nicotiana glutinosa	promoter and enhancer regions
FvGRF6	CAAT-box	CAAAT	402	5	-	Pisum sativum	promoter and enhancer regions
FvGRF6	CAAT-box	CAAAT	431	5	+	Pisum sativum	promoter and enhancer regions
FvGRF6	CAAT-box	CCAAT	460	5	-	Arabidopsis thaliana	promoter and enhancer regions
FvGRF6	CAAT-box	CAAT	533	4	-	Nicotiana glutinosa	promoter and enhancer regions
FvGRF6	CAAT-box	CAAAT	558	5	+	Pisum sativum	promoter and enhancer regions
FvGRF6	CAAT-box	CAAT	613	4	-	Nicotiana glutinosa	promoter and enhancer regions
FvGRF6	CAAT-box	CCAAT	725	5	-	Arabidopsis thaliana	promoter and enhancer regions
FvGRF6	CAAT-box	CAAT	818	4	+	Nicotiana glutinosa	promoter and enhancer regions
FvGRF6	CAAT-box	CCAAT	828	5	+	Arabidopsis thaliana	promoter and enhancer regions
FvGRF6	CAAT-box	CAAT	829	4	+	Nicotiana glutinosa	promoter and enhancer regions
FvGRF6	CAAT-box	CAAT	932	4	+	Nicotiana glutinosa	promoter and enhancer regions
FvGRF6	CAAT-box	CCAAT	1050	5	+	Arabidopsis thaliana	promoter and enhancer regions
FvGRF6	CAAT-box	CAAT	1051	4	+	Nicotiana glutinosa	promoter and enhancer regions
FvGRF6	STRE	AGGGG	191	5	+	Arabidopsis thaliana	stress response element
FvGRF6	TGACG-motif	TGACG	526	5	-	Hordeum vulgare	stress response element
FvGRF6	TGACG-motif	TGACG	680	5	+	Hordeum vulgare	stress response element
FvGRF6	WRE3	CCACCT	508	6	-	Pisum sativum	wound-responsive element
FvGRF6	MYB	TAACTG	937	6	+	Arabidopsis thaliana	MYB binding site
FvGRF6	MYB	TAACTG	969	6	-	Arabidopsis thaliana	MYB binding site
FvGRF6	MYB	CAACTG	1203	6	+	Arabidopsis thaliana	MYB binding site
FvGRF6	GATA-motif	AAGGATAAGG	1425	9	+	Solanum tuberosum	light responsive
FvGRF6	ABRE	ACGTG	51	5	+	Arabidopsis thaliana	abscisic acid responsiveness
FvGRF6	RY-element	CATGCATG	182	8	+	Helianthus annuus	seed-specific regulation
FvGRF6	MYB	CAACCA	1404	6	+	Arabidopsis thaliana	MYB binding site
FvGRF6	MYB	CAACCA	1460	6	+	Arabidopsis thaliana	MYB binding site
FvGRF7	Box 4	ATTAAT	767	6	-	Petroselinum crispum	light responsiveness
FvGRF7	ARE	AAACCA	159	6	-	Zea mays	anaerobic induction
FvGRF7	ARE	AAACCA	304	6	-	Zea mays	anaerobic induction
FvGRF7	ARE	AAACCA	451	6	-	Zea mays	anaerobic induction
FvGRF7	ARE	AAACCA	466	6	-	Zea mays	anaerobic induction
FvGRF7	ARE	AAACCA	977	6	+	Zea mays	anaerobic induction
FvGRF7	ARE	AAACCA	1035	6	-	Zea mays	anaerobic induction
FvGRF7	ARE	AAACCA	1420	6	+	Zea mays	anaerobic induction
FvGRF7	TATA-box	TATAA	2	5	-	Arabidopsis thaliana	core promoter element
FvGRF7	TATA-box	TATA	3	4	+	Arabidopsis thaliana	core promoter element
FvGRF7	TATA-box	TATAAAA	59	7	-	Pisum sativum	core promoter element
FvGRF7	TATA-box	TATAAA	60	6	-	Helianthus annuus	core promoter element
FvGRF7	TATA-box	TATAA	61	5	-	Arabidopsis thaliana	core promoter element
FvGRF7	TATA-box	TATA	62	4	+	Arabidopsis thaliana	core promoter element
FvGRF7	TATA-box	TATAA	286	5	-	Arabidopsis thaliana	core promoter element
FvGRF7	TATA-box	TATA	287	4	+	Arabidopsis thaliana	core promoter element
FvGRF7	TATA-box	ATTATA	559	6	+	Brassica napus	core promoter element
FvGRF7	TATA-box	TATAA	560	5	-	Arabidopsis thaliana	core promoter element
FvGRF7	TATA-box	TATA	561	4	+	Arabidopsis thaliana	core promoter element
FvGRF7	TATA-box	TACAAAA	881	7	+	Oryza sativa	core promoter element
FvGRF7	TATA-box	TATA	906	4	-	Arabidopsis thaliana	core promoter element
FvGRF7	TATA-box	TATA	1062	4	-	Arabidopsis thaliana	core promoter element
FvGRF7	MYC	CAATTG	101	6	+	Arabidopsis thaliana	MYC binding site
FvGRF7	MYC	CATTTG	300	6	+	Arabidopsis thaliana	MYC binding site
FvGRF7	MYC	CAATTG	520	6	+	Arabidopsis thaliana	MYC binding site
FvGRF7	MYC	CATTTG	608	6	+	Arabidopsis thaliana	MYC binding site
FvGRF7	MYC	CATGTG	1242	6	+	Arabidopsis thaliana	MYC binding site
FvGRF7	G-Box	CACGTG	1203	6	-	Pisum sativum	light responsiveness
FvGRF7	STRE	AGGGG	533	5	+	Arabidopsis thaliana	stress response element
FvGRF7	STRE	AGGGG	1182	5	-	Arabidopsis thaliana	stress response element
FvGRF7	STRE	AGGGG	1294	5	+	Arabidopsis thaliana	stress response element
FvGRF7	TGACG-motif	TGACG	612	5	+	Hordeum vulgare	stress response element
FvGRF7	TGACG-motif	TGACG	663	5	+	Hordeum vulgare	stress response element
FvGRF7	AuxRR-core	GGTCCAT	730	7	-	Nicotiana tabacum	auxin responsiveness
FvGRF7	AuxRR-core	GGTCCAT	985	7	+	Nicotiana tabacum	auxin responsiveness
FvGRF7	CAAT-box	CAAT	70	4	+	Nicotiana glutinosa	promoter and enhancer regions
FvGRF7	CAAT-box	CAAT	101	4	+	Nicotiana glutinosa	promoter and enhancer regions
FvGRF7	CAAT-box	CCAAT	103	5	-	Arabidopsis thaliana	promoter and enhancer regions
FvGRF7	CAAT-box	CAAT	236	4	-	Nicotiana glutinosa	promoter and enhancer regions
FvGRF7	CAAT-box	CAAT	246	4	+	Nicotiana glutinosa	promoter and enhancer regions
FvGRF7	CAAT-box	CAAAT	301	5	-	Pisum sativum	promoter and enhancer regions
FvGRF7	CAAT-box	CAAAT	330	5	-	Pisum sativum	promoter and enhancer regions
FvGRF7	CAAT-box	CAAT	346	4	-	Nicotiana glutinosa	promoter and enhancer regions
FvGRF7	CAAT-box	CAAAT	371	5	-	Pisum sativum	promoter and enhancer regions
FvGRF7	CAAT-box	CCAAT	519	5	+	Arabidopsis thaliana	promoter and enhancer regions
FvGRF7	CAAT-box	CAAT	520	4	+	Nicotiana glutinosa	promoter and enhancer regions
FvGRF7	CAAT-box	CAAT	522	4	-	Nicotiana glutinosa	promoter and enhancer regions
FvGRF7	CAAT-box	CAAAT	609	5	-	Pisum sativum	promoter and enhancer regions
FvGRF7	CAAT-box	CAAT	791	4	+	Nicotiana glutinosa	promoter and enhancer regions
FvGRF7	CAAT-box	CAAAT	891	5	-	Pisum sativum	promoter and enhancer regions
FvGRF7	CAAT-box	CAAAT	913	5	-	Pisum sativum	promoter and enhancer regions
FvGRF7	CAAT-box	CCAAT	1009	5	-	Arabidopsis thaliana	promoter and enhancer regions
FvGRF7	CAAT-box	CAAT	1125	4	-	Nicotiana glutinosa	promoter and enhancer regions
FvGRF7	CAAT-box	CCAAT	1423	5	+	Arabidopsis thaliana	promoter and enhancer regions
FvGRF7	CAAT-box	CAAT	1424	4	+	Nicotiana glutinosa	promoter and enhancer regions
FvGRF7	CAAT-box	CAAT	1486	4	-	Nicotiana glutinosa	promoter and enhancer regions
FvGRF7	MYB	CAACCA	333	6	-	Arabidopsis thaliana	MYB binding site
FvGRF7	ABRE	ACGTG	463	5	+	Arabidopsis thaliana	abscisic acid responsiveness
FvGRF7	ABRE	ACGTG	1204	5	+	Arabidopsis thaliana	abscisic acid responsiveness
FvGRF7	CCGTCC-box	CCGTCC	603	6	+	Petroselinum hortense	related to meristem expression
FvGRF7	TGA-element	AACGAC	652	6	+	Brassica oleracea	auxin-responsive
FvGRF7	P-box	CCTTTTG	631	7	+	Oryza sativa	gibberellin-responsive
FvGRF7	TCA-element	CCATCTTTTT	1340	9	-	Nicotiana tabacum	salicylic acid responsiveness
FvGRF7	TATC-box	TATCCCA	309	7	-	Oryza sativa	gibberellin-responsiveness
FvGRF7	CGTCA-motif	CGTCA	612	5	-	Hordeum vulgare	MeJA-responsiveness
FvGRF7	CGTCA-motif	CGTCA	663	5	-	Hordeum vulgare	MeJA-responsiveness
FvGRF7	GT1-motif	GGTTAAT	536	7	+	Avena sativa	light responsive
FvGRF7	A-box	CCGTCC	603	6	+	Petroselinum crispum	cis-acting regulatory element
FvGRF7	AE-box	AGAAACAA	65	8	+	Arabidopsis thaliana	light responsiveness
FvGRF7	G-box	CACGAC	228	6	-	Zea mays	light responsiveness
FvGRF7	G-box	TACGTG	361	6	-	Arabidopsis thaliana	light responsiveness
FvGRF7	G-box	CACGTC	462	6	-	Zea mays	light responsiveness
FvGRF7	G-box	CACGTG	1203	6	-	Arabidopsis thaliana	light responsiveness
FvGRF7	LTR	CCGAAA	456	6	-	Hordeum vulgare	low-temperature responsiveness
FvGRF7	LTR	CCGAAA	553	6	+	Hordeum vulgare	low-temperature responsiveness
FvGRF8	A-box	CCGTCC	1150	6	+	Petroselinum crispum	cis-acting regulatory element
FvGRF8	GT1-motif	GGTTAA	621	6	+	Arabidopsis thaliana	light responsive
FvGRF8	GT1-motif	GGTTAA	750	6	-	Arabidopsis thaliana	light responsive
FvGRF8	GT1-motif	GGTTAAT	928	7	-	Avena sativa	light responsive
FvGRF8	GT1-motif	GGTTAA	929	6	-	Arabidopsis thaliana	light responsive
FvGRF8	CGTCA-motif	CGTCA	68	5	-	Hordeum vulgare	MeJA-responsiveness
FvGRF8	LTR	CCGAAA	633	6	-	Hordeum vulgare	low-temperature responsiveness
FvGRF8	G-box	CACGAC	992	6	+	Zea mays	light responsiveness
FvGRF8	G-box	CACGTC	1050	6	-	Zea mays	light responsiveness
FvGRF8	CCAAT-box	CAACGG	1015	6	+	Hordeum vulgare	MYBHv1 binding site
FvGRF8	W box	TTGACC	604	6	+	Arabidopsis thaliana	WRKY binding site
FvGRF8	TCT-motif	TCTTAC	1394	6	+	Arabidopsis thaliana	light responsive
FvGRF8	DRE	GCCGAC	163	6	-	Arabidopsis thaliana	dioxin response element
FvGRF8	CAAT-box	CAAT	54	4	-	Nicotiana glutinosa	promoter and enhancer regions
FvGRF8	CAAT-box	CAAT	61	4	-	Nicotiana glutinosa	promoter and enhancer regions
FvGRF8	CAAT-box	CCAAT	97	5	+	Arabidopsis thaliana	promoter and enhancer regions
FvGRF8	CAAT-box	CAAT	98	4	+	Nicotiana glutinosa	promoter and enhancer regions
FvGRF8	CAAT-box	CCAAT	127	5	+	Arabidopsis thaliana	promoter and enhancer regions
FvGRF8	CAAT-box	CAAT	128	4	+	Nicotiana glutinosa	promoter and enhancer regions
FvGRF8	CAAT-box	CAAT	160	4	-	Nicotiana glutinosa	promoter and enhancer regions
FvGRF8	CAAT-box	CAAT	172	4	-	Nicotiana glutinosa	promoter and enhancer regions
FvGRF8	CAAT-box	CAAAT	211	5	+	Pisum sativum	promoter and enhancer regions
FvGRF8	CAAT-box	CAAAT	282	5	+	Pisum sativum	promoter and enhancer regions
FvGRF8	CAAT-box	CAAT	294	4	+	Nicotiana glutinosa	promoter and enhancer regions
FvGRF8	CAAT-box	CAAT	365	4	-	Nicotiana glutinosa	promoter and enhancer regions
FvGRF8	CAAT-box	CAAAT	378	5	+	Pisum sativum	promoter and enhancer regions
FvGRF8	CAAT-box	CAAT	397	4	+	Nicotiana glutinosa	promoter and enhancer regions
FvGRF8	CAAT-box	CAAAT	405	5	+	Pisum sativum	promoter and enhancer regions
FvGRF8	CAAT-box	CCAAT	508	5	+	Arabidopsis thaliana	promoter and enhancer regions
FvGRF8	CAAT-box	CAAT	509	4	+	Nicotiana glutinosa	promoter and enhancer regions
FvGRF8	CAAT-box	CAAT	554	4	-	Nicotiana glutinosa	promoter and enhancer regions
FvGRF8	CAAT-box	CAAAT	586	5	-	Pisum sativum	promoter and enhancer regions
FvGRF8	CAAT-box	CAAT	616	4	+	Nicotiana glutinosa	promoter and enhancer regions
FvGRF8	CAAT-box	CAAAT	663	5	+	Pisum sativum	promoter and enhancer regions
FvGRF8	CAAT-box	CAAAT	739	5	-	Pisum sativum	promoter and enhancer regions
FvGRF8	CAAT-box	CAAT	746	4	-	Nicotiana glutinosa	promoter and enhancer regions
FvGRF8	CAAT-box	CAAAT	847	5	+	Pisum sativum	promoter and enhancer regions
FvGRF8	CAAT-box	CAAT	877	4	+	Nicotiana glutinosa	promoter and enhancer regions
FvGRF8	CAAT-box	CAAT	879	4	-	Nicotiana glutinosa	promoter and enhancer regions
FvGRF8	CAAT-box	CCAAT	934	5	+	Arabidopsis thaliana	promoter and enhancer regions
FvGRF8	CAAT-box	CAAT	935	4	+	Nicotiana glutinosa	promoter and enhancer regions
FvGRF8	CAAT-box	CCAAT	1157	5	+	Arabidopsis thaliana	promoter and enhancer regions
FvGRF8	CAAT-box	CAAT	1158	4	+	Nicotiana glutinosa	promoter and enhancer regions
FvGRF8	CAAT-box	CCAAT	1160	5	-	Arabidopsis thaliana	promoter and enhancer regions
FvGRF8	CAAT-box	CAAT	1299	4	-	Nicotiana glutinosa	promoter and enhancer regions
FvGRF8	CAAT-box	CAAAT	1373	5	+	Pisum sativum	promoter and enhancer regions
FvGRF8	TGACG-motif	TGACG	68	5	+	Hordeum vulgare	stress response element
FvGRF8	STRE	AGGGG	1223	5	+	Arabidopsis thaliana	stress response element
FvGRF8	WRE3	CCACCT	1100	6	+	Pisum sativum	wound-responsive element
FvGRF8	CCGTCC-box	CCGTCC	1150	6	+	Petroselinum hortense	related to meristem expression
FvGRF8	ABRE	ACGTG	691	5	+	Arabidopsis thaliana	abscisic acid responsiveness
FvGRF8	ABRE	ACGTG	1051	5	+	Arabidopsis thaliana	abscisic acid responsiveness
FvGRF8	MYB	CAACAG	1135	6	+	Arabidopsis thaliana	MYB binding site
FvGRF8	ARE	AAACCA	489	6	+	Zea mays	anaerobic induction
FvGRF8	TGA-box	TGACGTAA	68	8	+	Glycine max	auxin-responsive
FvGRF8	TATA-box	ATATAT	75	6	+	Brassica napus	core promoter element
FvGRF8	TATA-box	TATA	76	4	+	Arabidopsis thaliana	core promoter element
FvGRF8	TATA-box	TATACA	88	6	-	Helianthus annuus	core promoter element
FvGRF8	TATA-box	TATA	90	4	+	Arabidopsis thaliana	core promoter element
FvGRF8	TATA-box	TATA	101	4	+	Arabidopsis thaliana	core promoter element
FvGRF8	TATA-box	ccTATAAAaa	110	9	-	Arabidopsis thaliana	core promoter element
FvGRF8	TATA-box	TATA	131	4	+	Arabidopsis thaliana	core promoter element
FvGRF8	TATA-box	TATACA	445	6	-	Helianthus annuus	core promoter element
FvGRF8	TATA-box	TATA	447	4	+	Arabidopsis thaliana	core promoter element
FvGRF8	TATA-box	TACATAAA	778	8	-	Oryza sativa	core promoter element
FvGRF8	TATA-box	TATAAAA	1488	7	-	Pisum sativum	core promoter element
FvGRF8	TATA-box	TATAAA	1489	6	-	Helianthus annuus	core promoter element
FvGRF8	TATA-box	TATAA	1490	5	-	Arabidopsis thaliana	core promoter element
FvGRF8	TATA-box	TATA	1491	4	-	Arabidopsis thaliana	core promoter element
FvGRF8	chs-CMA1a	TTACTTAA	565	8	-	Daucus carota	light responsive
FvGRF8	G-Box	CACGTT	690	6	-	Pisum sativum	light responsiveness
FvGRF8	MYC	CATGTG	182	6	-	Arabidopsis thaliana	MYC binding site
FvGRF8	MYC	CATTTG	211	6	-	Arabidopsis thaliana	MYC binding site
FvGRF8	MYC	CATTTG	282	6	-	Arabidopsis thaliana	MYC binding site
FvGRF8	MYC	CATTTG	378	6	-	Arabidopsis thaliana	MYC binding site
FvGRF8	MYC	CATTTG	663	6	-	Arabidopsis thaliana	MYC binding site
FvGRF8	MYC	CAATTG	877	6	-	Arabidopsis thaliana	MYC binding site
FvGRF8	MYC	CAATTG	1158	6	-	Arabidopsis thaliana	MYC binding site
FvGRF8	MYC	CATTTG	1373	6	-	Arabidopsis thaliana	MYC binding site
FvGRF8	Myb-binding site	CAACAG	1135	6	+	Nicotiana tabacum	Myb-binding site
FvGRF9	G-box	CACGTC	244	6	+	Zea mays	light responsiveness
FvGRF9	G-box	TACGTG	517	6	+	Arabidopsis thaliana	light responsiveness
FvGRF9	G-box	TACGTG	606	6	-	Arabidopsis thaliana	light responsiveness
FvGRF9	AE-box	AGAAACTT	383	8	+	Arabidopsis thaliana	light responsiveness
FvGRF9	ATC-motif	AGTAATCT	586	8	+	Spinacia oleracea	light responsiveness
FvGRF9	circadian	CAAAGATATC	1265	9	-	Lycopersicon esculentum	circadian control
FvGRF9	CGTCA-motif	CGTCA	325	5	-	Hordeum vulgare	MeJA-responsiveness
FvGRF9	CGTCA-motif	CGTCA	353	5	-	Hordeum vulgare	MeJA-responsiveness
FvGRF9	CGTCA-motif	CGTCA	738	5	-	Hordeum vulgare	MeJA-responsiveness
FvGRF9	TCT-motif	TCTTAC	92	6	+	Arabidopsis thaliana	light responsive
FvGRF9	TATC-box	TATCCCA	472	7	+	Oryza sativa	gibberellin-responsiveness
FvGRF9	P-box	CCTTTTG	57	7	+	Oryza sativa	gibberellin-responsive
FvGRF9	P-box	CCTTTTG	291	7	-	Oryza sativa	gibberellin-responsive
FvGRF9	P-box	CCTTTTG	1233	7	-	Oryza sativa	gibberellin-responsive
FvGRF9	TGA-element	AACGAC	314	6	+	Brassica oleracea	auxin-responsive
FvGRF9	TGA-element	AACGAC	829	6	+	Brassica oleracea	auxin-responsive
FvGRF9	GCN4_motif	TGAGTCA	1010	7	+	Oryza sativa	endosperm expression
FvGRF9	I-box	cCATATCCAAT	1249	10	-	Flaveria trinervia	light responsive
FvGRF9	ABRE	ACGTG	322	5	+	Arabidopsis thaliana	abscisic acid responsiveness
FvGRF9	ABRE	ACGTG	518	5	+	Arabidopsis thaliana	abscisic acid responsiveness
FvGRF9	Sp1	GGGCGG	70	6	-	Oryza sativa	light responsive
FvGRF9	MYB	TAACCA	454	6	-	Arabidopsis thaliana	MYB binding site
FvGRF9	MYB	CAACCA	954	6	-	Arabidopsis thaliana	MYB binding site
FvGRF9	CAAT-box	CCAAT	8	5	+	Arabidopsis thaliana	promoter and enhancer regions
FvGRF9	CAAT-box	CAAT	9	4	+	Nicotiana glutinosa	promoter and enhancer regions
FvGRF9	CAAT-box	CAAT	97	4	+	Nicotiana glutinosa	promoter and enhancer regions
FvGRF9	CAAT-box	CCAAT	106	5	+	Arabidopsis thaliana	promoter and enhancer regions
FvGRF9	CAAT-box	CAAT	107	4	+	Nicotiana glutinosa	promoter and enhancer regions
FvGRF9	CAAT-box	CCAAT	151	5	+	Arabidopsis thaliana	promoter and enhancer regions
FvGRF9	CAAT-box	CAAT	152	4	+	Nicotiana glutinosa	promoter and enhancer regions
FvGRF9	CAAT-box	CAAT	272	4	-	Nicotiana glutinosa	promoter and enhancer regions
FvGRF9	CAAT-box	CAAT	369	4	+	Nicotiana glutinosa	promoter and enhancer regions
FvGRF9	CAAT-box	CAAAT	669	5	+	Pisum sativum	promoter and enhancer regions
FvGRF9	CAAT-box	CAAT	672	4	-	Nicotiana glutinosa	promoter and enhancer regions
FvGRF9	CAAT-box	CAAT	677	4	-	Nicotiana glutinosa	promoter and enhancer regions
FvGRF9	CAAT-box	CAAAT	735	5	-	Pisum sativum	promoter and enhancer regions
FvGRF9	CAAT-box	CAAT	918	4	+	Nicotiana glutinosa	promoter and enhancer regions
FvGRF9	CAAT-box	CAAAT	994	5	+	Pisum sativum	promoter and enhancer regions
FvGRF9	CAAT-box	CAAT	1004	4	+	Nicotiana glutinosa	promoter and enhancer regions
FvGRF9	CAAT-box	CAAAT	1135	5	+	Pisum sativum	promoter and enhancer regions
FvGRF9	CAAT-box	CAAT	1169	4	+	Nicotiana glutinosa	promoter and enhancer regions
FvGRF9	CAAT-box	CAAAT	1173	5	+	Pisum sativum	promoter and enhancer regions
FvGRF9	CAAT-box	CAAAT	1357	5	-	Pisum sativum	promoter and enhancer regions
FvGRF9	CAAT-box	CCAAT	1381	5	-	Arabidopsis thaliana	promoter and enhancer regions
FvGRF9	AuxRR-core	GGTCCAT	267	7	+	Nicotiana tabacum	auxin responsiveness
FvGRF9	AuxRR-core	GGTCCAT	1409	7	+	Nicotiana tabacum	auxin responsiveness
FvGRF9	STRE	AGGGG	1162	5	-	Arabidopsis thaliana	stress response element
FvGRF9	TGACG-motif	TGACG	325	5	+	Hordeum vulgare	stress response element
FvGRF9	TGACG-motif	TGACG	353	5	+	Hordeum vulgare	stress response element
FvGRF9	TGACG-motif	TGACG	738	5	+	Hordeum vulgare	stress response element
FvGRF9	MYB	TAACTG	596	6	+	Arabidopsis thaliana	MYB binding site
FvGRF9	MYB	TAACTG	616	6	+	Arabidopsis thaliana	MYB binding site
FvGRF9	HD-Zip 3	GTAAT(G/C)ATTAC	609	9.5	+	Arabidopsis thaliana	protein binding site
FvGRF9	G-Box	CACGTT	321	6	-	Pisum sativum	light responsiveness
FvGRF9	O2-site	GATGATGTGG	34	9	+	Zea mays	zein metabolism regulation
FvGRF9	MYC	CATGTG	37	6	+	Arabidopsis thaliana	MYC binding site
FvGRF9	MYC	CATGTG	405	6	+	Arabidopsis thaliana	MYC binding site
FvGRF9	MYC	CATTTG	1356	6	+	Arabidopsis thaliana	MYC binding site
FvGRF9	TATA-box	TATACA	335	6	-	Helianthus annuus	core promoter element
FvGRF9	TATA-box	TATA	337	4	+	Arabidopsis thaliana	core promoter element
FvGRF9	TATA-box	taTATAAAtc	357	9	-	Arabidopsis thaliana	core promoter element
FvGRF9	TATA-box	TATA	363	4	+	Arabidopsis thaliana	core promoter element
FvGRF9	TATA-box	TATA	417	4	+	Arabidopsis thaliana	core promoter element
FvGRF9	TATA-box	TACAAAA	467	7	-	Oryza sativa	core promoter element
FvGRF9	TATA-box	ATTATA	530	6	+	Brassica napus	core promoter element
FvGRF9	TATA-box	TATAA	531	5	-	Arabidopsis thaliana	core promoter element
FvGRF9	TATA-box	TATA	532	4	+	Arabidopsis thaliana	core promoter element
FvGRF9	TATA-box	TACAAAA	698	7	-	Oryza sativa	core promoter element
FvGRF9	TATA-box	TATA	1265	4	-	Arabidopsis thaliana	core promoter element
FvGRF9	ARE	AAACCA	164	6	-	Zea mays	anaerobic induction
FvGRF9	ARE	AAACCA	1463	6	-	Zea mays	anaerobic induction
FvGRF9	chs-CMA1a	TTACTTAA	624	8	-	Daucus carota	light responsive
FvGRF9	Box 4	ATTAAT	358	6	+	Petroselinum crispum	light responsiveness
FvGRF10	ARE	AAACCA	590	6	-	Zea mays	anaerobic induction
FvGRF10	ARE	AAACCA	621	6	-	Zea mays	anaerobic induction
FvGRF10	ARE	AAACCA	1162	6	+	Zea mays	anaerobic induction
FvGRF10	TATA-box	TACAAAA	4	7	-	Oryza sativa	core promoter element
FvGRF10	TATA-box	taTATAAAtc	103	9	-	Arabidopsis thaliana	core promoter element
FvGRF10	TATA-box	TATAAAT	104	7	-	Brassica juncea	core promoter element
FvGRF10	TATA-box	TATAAA	105	6	-	Helianthus annuus	core promoter element
FvGRF10	TATA-box	TATAA	106	5	-	Arabidopsis thaliana	core promoter element
FvGRF10	TATA-box	TATA	107	4	+	Arabidopsis thaliana	core promoter element
FvGRF10	TATA-box	TACATAAA	156	8	+	Oryza sativa	core promoter element
FvGRF10	TATA-box	ATTATA	198	6	+	Brassica napus	core promoter element
FvGRF10	TATA-box	TATAA	199	5	-	Arabidopsis thaliana	core promoter element
FvGRF10	TATA-box	TATA	200	4	+	Arabidopsis thaliana	core promoter element
FvGRF10	TATA-box	TATA	247	4	+	Arabidopsis thaliana	core promoter element
FvGRF10	TATA-box	ATTATA	440	6	+	Brassica napus	core promoter element
FvGRF10	TATA-box	TATAA	441	5	-	Arabidopsis thaliana	core promoter element
FvGRF10	TATA-box	TATA	442	4	+	Arabidopsis thaliana	core promoter element
FvGRF10	TATA-box	TATA	514	4	+	Arabidopsis thaliana	core promoter element
FvGRF10	TATA-box	TATA	604	4	+	Arabidopsis thaliana	core promoter element
FvGRF10	TATA-box	ATTATA	768	6	+	Brassica napus	core promoter element
FvGRF10	TATA-box	TATAA	769	5	-	Arabidopsis thaliana	core promoter element
FvGRF10	TATA-box	TATA	770	4	-	Arabidopsis thaliana	core promoter element
FvGRF10	TATA-box	TATAAA	849	6	-	Helianthus annuus	core promoter element
FvGRF10	TATA-box	TATAA	850	5	-	Arabidopsis thaliana	core promoter element
FvGRF10	TATA-box	TATA	851	4	-	Arabidopsis thaliana	core promoter element
FvGRF10	TATA-box	TAAAGATT	914	8	+	Arabidopsis thaliana	core promoter element
FvGRF10	TATA-box	TATTTAAA	928	8	-	Arabidopsis thaliana	core promoter element
FvGRF10	TATA-box	ATATAT	933	6	-	Brassica napus	core promoter element
FvGRF10	TATA-box	TATATTTATATTT	934	12	+	Avena sativa	core promoter element
FvGRF10	TATA-box	taTATAAAtc	936	9	-	Arabidopsis thaliana	core promoter element
FvGRF10	TATA-box	TATAAAT	937	7	-	Brassica juncea	core promoter element
FvGRF10	TATA-box	TATAAA	938	6	-	Helianthus annuus	core promoter element
FvGRF10	TATA-box	TATATAA	939	7	-	Arabidopsis thaliana	core promoter element
FvGRF10	TATA-box	TATATA	940	6	-	Arabidopsis thaliana	core promoter element
FvGRF10	TATA-box	ATATAT	941	6	-	Brassica napus	core promoter element
FvGRF10	TATA-box	TATA	942	4	-	Arabidopsis thaliana	core promoter element
FvGRF10	TATA-box	ATATAT	969	6	-	Brassica napus	core promoter element
FvGRF10	TATA-box	TATA	970	4	-	Arabidopsis thaliana	core promoter element
FvGRF10	TATA-box	ATTATA	978	6	+	Brassica napus	core promoter element
FvGRF10	TATA-box	TATAA	979	5	-	Arabidopsis thaliana	core promoter element
FvGRF10	TATA-box	TATA	980	4	-	Arabidopsis thaliana	core promoter element
FvGRF10	TATA-box	TATA	1013	4	-	Arabidopsis thaliana	core promoter element
FvGRF10	TATA-box	ATATAA	1083	6	+	Brassica oleracea	core promoter element
FvGRF10	TATA-box	TATA	1084	4	-	Arabidopsis thaliana	core promoter element
FvGRF10	TATA-box	TATA	1205	4	-	Arabidopsis thaliana	core promoter element
FvGRF10	AT-rich element	ATAGAAATCAA	101	10	-	Glycine max	DNA binding protein (ATBP-1)
FvGRF10	Box 4	ATTAAT	132	6	+	Petroselinum crispum	light responsiveness
FvGRF10	MYC	CATGTG	354	6	+	Arabidopsis thaliana	MYC binding site
FvGRF10	GARE-motif	TCTGTTG	1451	7	-	Brassica oleracea	gibberellin-responsive
FvGRF10	Myb-binding site	CAACAG	1451	6	+	Nicotiana tabacum	Myb-binding site
FvGRF10	CAAT-box	CAAAT	13	5	+	Pisum sativum	promoter and enhancer regions
FvGRF10	CAAT-box	CAAAT	99	5	-	Pisum sativum	promoter and enhancer regions
FvGRF10	CAAT-box	CAAT	113	4	-	Nicotiana glutinosa	promoter and enhancer regions
FvGRF10	CAAT-box	CAAT	229	4	-	Nicotiana glutinosa	promoter and enhancer regions
FvGRF10	CAAT-box	CAAT	251	4	-	Nicotiana glutinosa	promoter and enhancer regions
FvGRF10	CAAT-box	CAAT	289	4	+	Nicotiana glutinosa	promoter and enhancer regions
FvGRF10	CAAT-box	CAAT	432	4	+	Nicotiana glutinosa	promoter and enhancer regions
FvGRF10	CAAT-box	CAAT	450	4	-	Nicotiana glutinosa	promoter and enhancer regions
FvGRF10	CAAT-box	CAAT	501	4	-	Nicotiana glutinosa	promoter and enhancer regions
FvGRF10	CAAT-box	CAAAT	565	5	+	Pisum sativum	promoter and enhancer regions
FvGRF10	CAAT-box	CAAT	568	4	-	Nicotiana glutinosa	promoter and enhancer regions
FvGRF10	CAAT-box	CAAAT	574	5	-	Pisum sativum	promoter and enhancer regions
FvGRF10	CAAT-box	CAAAT	634	5	-	Pisum sativum	promoter and enhancer regions
FvGRF10	CAAT-box	CAAT	656	4	+	Nicotiana glutinosa	promoter and enhancer regions
FvGRF10	CAAT-box	CAAT	684	4	+	Nicotiana glutinosa	promoter and enhancer regions
FvGRF10	CAAT-box	CAAT	716	4	-	Nicotiana glutinosa	promoter and enhancer regions
FvGRF10	CAAT-box	CAAT	793	4	+	Nicotiana glutinosa	promoter and enhancer regions
FvGRF10	CAAT-box	CAAAT	816	5	+	Pisum sativum	promoter and enhancer regions
FvGRF10	CAAT-box	CAAT	828	4	-	Nicotiana glutinosa	promoter and enhancer regions
FvGRF10	CAAT-box	CAAT	868	4	+	Nicotiana glutinosa	promoter and enhancer regions
FvGRF10	CAAT-box	CAAAT	910	5	+	Pisum sativum	promoter and enhancer regions
FvGRF10	CAAT-box	CAAT	963	4	+	Nicotiana glutinosa	promoter and enhancer regions
FvGRF10	CAAT-box	CAAT	1112	4	+	Nicotiana glutinosa	promoter and enhancer regions
FvGRF10	CAAT-box	CAAT	1209	4	+	Nicotiana glutinosa	promoter and enhancer regions
FvGRF10	CAAT-box	CAAT	1306	4	+	Nicotiana glutinosa	promoter and enhancer regions
FvGRF10	CAAT-box	CCAAT	1350	5	+	Arabidopsis thaliana	promoter and enhancer regions
FvGRF10	CAAT-box	CAAT	1351	4	+	Nicotiana glutinosa	promoter and enhancer regions
FvGRF10	CAAT-box	CCAAT	1380	5	+	Arabidopsis thaliana	promoter and enhancer regions
FvGRF10	CAAT-box	CAAT	1381	4	+	Nicotiana glutinosa	promoter and enhancer regions
FvGRF10	STRE	AGGGG	365	5	-	Arabidopsis thaliana	stress response element
FvGRF10	STRE	AGGGG	492	5	+	Arabidopsis thaliana	stress response element
FvGRF10	STRE	AGGGG	1435	5	-	Arabidopsis thaliana	stress response element
FvGRF10	TGACG-motif	TGACG	681	5	-	Hordeum vulgare	stress response element
FvGRF10	TGACG-motif	TGACG	705	5	+	Hordeum vulgare	stress response element
FvGRF10	TGACG-motif	TGACG	718	5	+	Hordeum vulgare	stress response element
FvGRF10	MYB	CAACTG	420	6	+	Arabidopsis thaliana	MYB binding site
FvGRF10	ABRE	ACGTG	707	5	+	Arabidopsis thaliana	abscisic acid responsiveness
FvGRF10	MYB	TAACCA	263	6	-	Arabidopsis thaliana	MYB binding site
FvGRF10	MYB	CAACCA	457	6	-	Arabidopsis thaliana	MYB binding site
FvGRF10	MYB	CAACCA	1325	6	-	Arabidopsis thaliana	MYB binding site
FvGRF10	MYB	CAACCA	1329	6	-	Arabidopsis thaliana	MYB binding site
FvGRF10	MYB	CAACAG	1451	6	+	Arabidopsis thaliana	MYB binding site
FvGRF10	GCN4_motif	TGAGTCA	996	7	+	Oryza sativa	endosperm expression
FvGRF10	GCN4_motif	TGAGTCA	1471	7	+	Oryza sativa	endosperm expression
FvGRF10	TCCC-motif	TCTCCCT	1387	7	-	Spinacia oleracea	light responsive
FvGRF10	TCT-motif	TCTTAC	958	6	+	Arabidopsis thaliana	light responsive
FvGRF10	MBS	CAACTG	420	6	+	Arabidopsis thaliana	drought-inducibility
FvGRF10	GT1-motif	GGTTAA	1215	6	-	Arabidopsis thaliana	light responsive
FvGRF10	CGTCA-motif	CGTCA	681	5	+	Hordeum vulgare	MeJA-responsiveness
FvGRF10	CGTCA-motif	CGTCA	705	5	-	Hordeum vulgare	MeJA-responsiveness
FvGRF10	CGTCA-motif	CGTCA	718	5	-	Hordeum vulgare	MeJA-responsiveness
FvGRF10	LTR	CCGAAA	1077	6	+	Hordeum vulgare	low-temperature responsiveness
FvGRF10	AT1-motif	AATTATTTTTTATT	125	13	-	Solanum tuberosum	light responsive
FvGRF10	G-box	CACGAC	313	6	-	Zea mays	light responsiveness
FvGRF10	G-box	CACGTC	706	6	-	Zea mays	light responsiveness
FvGRF10	G-box	TACGTG	947	6	-	Arabidopsis thaliana	light responsiveness

## Sheet: ST7
Table S7 Gene structure of FvGRF gene.
Fvb2	maker	gene	15185080	15188388	.	+	.	ID=FvH4_2g17660;Name=FvH4_2g17660
Fvb2	maker	mRNA	15185080	15188388	.	+	.	ID=FvH4_2g17660.1;Parent=FvH4_2g17660;Name=FvH4_2g17660.1;_AED=0.14;_eAED=0.14;_QI=0|1|0.62|1|1|1|8|98|802
Fvb2	maker	exon	15185080	15185418	.	+	.	ID=FvH4_2g17660.1:1;Parent=FvH4_2g17660.1
Fvb2	maker	exon	15185511	15185751	.	+	.	ID=FvH4_2g17660.1:2;Parent=FvH4_2g17660.1
Fvb2	maker	exon	15185885	15186202	.	+	.	ID=FvH4_2g17660.1:3;Parent=FvH4_2g17660.1
Fvb2	maker	exon	15186287	15186372	.	+	.	ID=FvH4_2g17660.1:4;Parent=FvH4_2g17660.1
Fvb2	maker	exon	15186477	15186566	.	+	.	ID=FvH4_2g17660.1:5;Parent=FvH4_2g17660.1
Fvb2	maker	exon	15186742	15187037	.	+	.	ID=FvH4_2g17660.1:6;Parent=FvH4_2g17660.1
Fvb2	maker	exon	15187140	15187403	.	+	.	ID=FvH4_2g17660.1:7;Parent=FvH4_2g17660.1
Fvb2	maker	exon	15187516	15188388	.	+	.	ID=FvH4_2g17660.1:8;Parent=FvH4_2g17660.1
Fvb2	maker	CDS	15185080	15185418	.	+	0	ID=FvH4_2g17660.1:cds;Parent=FvH4_2g17660.1
Fvb2	maker	CDS	15185511	15185751	.	+	0	ID=FvH4_2g17660.1:cds;Parent=FvH4_2g17660.1
Fvb2	maker	CDS	15185885	15186202	.	+	2	ID=FvH4_2g17660.1:cds;Parent=FvH4_2g17660.1
Fvb2	maker	CDS	15186287	15186372	.	+	2	ID=FvH4_2g17660.1:cds;Parent=FvH4_2g17660.1
Fvb2	maker	CDS	15186477	15186566	.	+	0	ID=FvH4_2g17660.1:cds;Parent=FvH4_2g17660.1
Fvb2	maker	CDS	15186742	15187037	.	+	0	ID=FvH4_2g17660.1:cds;Parent=FvH4_2g17660.1
Fvb2	maker	CDS	15187140	15187403	.	+	1	ID=FvH4_2g17660.1:cds;Parent=FvH4_2g17660.1
Fvb2	maker	CDS	15187516	15188290	.	+	1	ID=FvH4_2g17660.1:cds;Parent=FvH4_2g17660.1
Fvb2	maker	three_prime_UTR	15188291	15188388	.	+	.	ID=FvH4_2g17660.1:three_prime_utr;Parent=FvH4_2g17660.1
Fvb3	maker	gene	5343506	5346510	.	-	.	ID=FvH4_3g09140;Name=FvH4_3g09140
Fvb3	maker	mRNA	5343506	5346510	.	-	.	ID=FvH4_3g09140.1;Parent=FvH4_3g09140;Name=FvH4_3g09140.1;_AED=0.21;_eAED=0.21;_QI=0|0|0|1|1|1|7|0|769
Fvb3	maker	exon	5346241	5346510	.	-	.	ID=FvH4_3g09140.1:7;Parent=FvH4_3g09140.1
Fvb3	maker	exon	5345903	5346140	.	-	.	ID=FvH4_3g09140.1:6;Parent=FvH4_3g09140.1
Fvb3	maker	exon	5345385	5345690	.	-	.	ID=FvH4_3g09140.1:5;Parent=FvH4_3g09140.1
Fvb3	maker	exon	5345086	5345255	.	-	.	ID=FvH4_3g09140.1:4;Parent=FvH4_3g09140.1
Fvb3	maker	exon	5344695	5344996	.	-	.	ID=FvH4_3g09140.1:3;Parent=FvH4_3g09140.1
Fvb3	maker	exon	5344343	5344609	.	-	.	ID=FvH4_3g09140.1:2;Parent=FvH4_3g09140.1
Fvb3	maker	exon	5343506	5344262	.	-	.	ID=FvH4_3g09140.1:1;Parent=FvH4_3g09140.1
Fvb3	maker	CDS	5346241	5346510	.	-	0	ID=FvH4_3g09140.1:cds;Parent=FvH4_3g09140.1
Fvb3	maker	CDS	5345903	5346140	.	-	0	ID=FvH4_3g09140.1:cds;Parent=FvH4_3g09140.1
Fvb3	maker	CDS	5345385	5345690	.	-	2	ID=FvH4_3g09140.1:cds;Parent=FvH4_3g09140.1
Fvb3	maker	CDS	5345086	5345255	.	-	2	ID=FvH4_3g09140.1:cds;Parent=FvH4_3g09140.1
Fvb3	maker	CDS	5344695	5344996	.	-	0	ID=FvH4_3g09140.1:cds;Parent=FvH4_3g09140.1
Fvb3	maker	CDS	5344343	5344609	.	-	1	ID=FvH4_3g09140.1:cds;Parent=FvH4_3g09140.1
Fvb3	maker	CDS	5343506	5344262	.	-	1	ID=FvH4_3g09140.1:cds;Parent=FvH4_3g09140.1
Fvb3	maker	gene	36270947	36276522	.	-	.	ID=FvH4_3g43530;Name=FvH4_3g43530
Fvb3	maker	mRNA	36270947	36276522	.	-	.	ID=FvH4_3g43530.1;Parent=FvH4_3g43530;Name=FvH4_3g43530.1;_AED=0.31;_eAED=0.31;_QI=232|1|0.77|1|1|1|9|148|950;score=16029
Fvb3	maker	exon	36275795	36276522	.	-	.	ID=FvH4_3g43530.1:9;Parent=FvH4_3g43530.1
Fvb3	maker	exon	36274279	36274547	.	-	.	ID=FvH4_3g43530.1:8;Parent=FvH4_3g43530.1
Fvb3	maker	exon	36273710	36273950	.	-	.	ID=FvH4_3g43530.1:7;Parent=FvH4_3g43530.1
Fvb3	maker	exon	36273253	36273573	.	-	.	ID=FvH4_3g43530.1:6;Parent=FvH4_3g43530.1
Fvb3	maker	exon	36273018	36273103	.	-	.	ID=FvH4_3g43530.1:5;Parent=FvH4_3g43530.1
Fvb3	maker	exon	36272772	36272882	.	-	.	ID=FvH4_3g43530.1:4;Parent=FvH4_3g43530.1
Fvb3	maker	exon	36272368	36272669	.	-	.	ID=FvH4_3g43530.1:3;Parent=FvH4_3g43530.1
Fvb3	maker	exon	36271999	36272265	.	-	.	ID=FvH4_3g43530.1:2;Parent=FvH4_3g43530.1
Fvb3	maker	exon	36270947	36271854	.	-	.	ID=FvH4_3g43530.1:1;Parent=FvH4_3g43530.1
Fvb3	maker	five_prime_UTR	36276291	36276522	.	-	.	ID=FvH4_3g43530.1:five_prime_utr;Parent=FvH4_3g43530.1
Fvb3	maker	CDS	36275795	36276290	.	-	0	ID=FvH4_3g43530.1:cds;Parent=FvH4_3g43530.1
Fvb3	maker	CDS	36274279	36274547	.	-	2	ID=FvH4_3g43530.1:cds;Parent=FvH4_3g43530.1
Fvb3	maker	CDS	36273710	36273950	.	-	0	ID=FvH4_3g43530.1:cds;Parent=FvH4_3g43530.1
Fvb3	maker	CDS	36273253	36273573	.	-	2	ID=FvH4_3g43530.1:cds;Parent=FvH4_3g43530.1
Fvb3	maker	CDS	36273018	36273103	.	-	2	ID=FvH4_3g43530.1:cds;Parent=FvH4_3g43530.1
Fvb3	maker	CDS	36272772	36272882	.	-	0	ID=FvH4_3g43530.1:cds;Parent=FvH4_3g43530.1
Fvb3	maker	CDS	36272368	36272669	.	-	0	ID=FvH4_3g43530.1:cds;Parent=FvH4_3g43530.1
Fvb3	maker	CDS	36271999	36272265	.	-	1	ID=FvH4_3g43530.1:cds;Parent=FvH4_3g43530.1
Fvb3	maker	CDS	36271095	36271854	.	-	1	ID=FvH4_3g43530.1:cds;Parent=FvH4_3g43530.1
Fvb3	maker	three_prime_UTR	36270947	36271094	.	-	.	ID=FvH4_3g43530.1:three_prime_utr;Parent=FvH4_3g43530.1
Fvb4	maker	gene	11220462	11225589	.	+	.	ID=FvH4_4g09530;Name=FvH4_4g09530
Fvb4	maker	mRNA	11220462	11225589	.	+	.	ID=FvH4_4g09530.1;Parent=FvH4_4g09530;Name=FvH4_4g09530.1;_AED=0.07;_eAED=0.08;_QI=0|0.87|0.88|1|0.87|0.88|9|257|857
Fvb4	maker	exon	11220462	11220642	.	+	.	ID=FvH4_4g09530.1:1;Parent=FvH4_4g09530.1
Fvb4	maker	exon	11220790	11221079	.	+	.	ID=FvH4_4g09530.1:2;Parent=FvH4_4g09530.1
Fvb4	maker	exon	11221186	11221426	.	+	.	ID=FvH4_4g09530.1:3;Parent=FvH4_4g09530.1
Fvb4	maker	exon	11221525	11221869	.	+	.	ID=FvH4_4g09530.1:4;Parent=FvH4_4g09530.1
Fvb4	maker	exon	11222006	11222091	.	+	.	ID=FvH4_4g09530.1:5;Parent=FvH4_4g09530.1
Fvb4	maker	exon	11222252	11222359	.	+	.	ID=FvH4_4g09530.1:6;Parent=FvH4_4g09530.1
Fvb4	maker	exon	11222483	11222787	.	+	.	ID=FvH4_4g09530.1:7;Parent=FvH4_4g09530.1
Fvb4	maker	exon	11222874	11223137	.	+	.	ID=FvH4_4g09530.1:8;Parent=FvH4_4g09530.1
Fvb4	maker	exon	11224579	11225589	.	+	.	ID=FvH4_4g09530.1:9;Parent=FvH4_4g09530.1
Fvb4	maker	CDS	11220462	11220642	.	+	0	ID=FvH4_4g09530.1:cds;Parent=FvH4_4g09530.1
Fvb4	maker	CDS	11220790	11221079	.	+	2	ID=FvH4_4g09530.1:cds;Parent=FvH4_4g09530.1
Fvb4	maker	CDS	11221186	11221426	.	+	0	ID=FvH4_4g09530.1:cds;Parent=FvH4_4g09530.1
Fvb4	maker	CDS	11221525	11221869	.	+	2	ID=FvH4_4g09530.1:cds;Parent=FvH4_4g09530.1
Fvb4	maker	CDS	11222006	11222091	.	+	2	ID=FvH4_4g09530.1:cds;Parent=FvH4_4g09530.1
Fvb4	maker	CDS	11222252	11222359	.	+	0	ID=FvH4_4g09530.1:cds;Parent=FvH4_4g09530.1
Fvb4	maker	CDS	11222483	11222787	.	+	0	ID=FvH4_4g09530.1:cds;Parent=FvH4_4g09530.1
Fvb4	maker	CDS	11222874	11223137	.	+	1	ID=FvH4_4g09530.1:cds;Parent=FvH4_4g09530.1
Fvb4	maker	CDS	11224579	11225332	.	+	1	ID=FvH4_4g09530.1:cds;Parent=FvH4_4g09530.1
Fvb4	maker	three_prime_UTR	11225333	11225589	.	+	.	ID=FvH4_4g09530.1:three_prime_utr;Parent=FvH4_4g09530.1
Fvb4	maker	gene	26434209	26441187	.	+	.	ID=FvH4_4g24180;Name=FvH4_4g24180
Fvb4	maker	mRNA	26434209	26441187	.	+	.	ID=FvH4_4g24180.1;Parent=FvH4_4g24180;Name=FvH4_4g24180.1;_AED=0.06;_eAED=0.06;_QI=166|1|1|1|0.61|0.57|14|2162|919
Fvb4	maker	exon	26434209	26434759	.	+	.	ID=FvH4_4g24180.1:1;Parent=FvH4_4g24180.1
Fvb4	maker	exon	26435020	26435303	.	+	.	ID=FvH4_4g24180.1:2;Parent=FvH4_4g24180.1
Fvb4	maker	exon	26435392	26435629	.	+	.	ID=FvH4_4g24180.1:3;Parent=FvH4_4g24180.1
Fvb4	maker	exon	26435716	26436045	.	+	.	ID=FvH4_4g24180.1:4;Parent=FvH4_4g24180.1
Fvb4	maker	exon	26436163	26436248	.	+	.	ID=FvH4_4g24180.1:5;Parent=FvH4_4g24180.1
Fvb4	maker	exon	26436340	26436447	.	+	.	ID=FvH4_4g24180.1:6;Parent=FvH4_4g24180.1
Fvb4	maker	exon	26436550	26436851	.	+	.	ID=FvH4_4g24180.1:7;Parent=FvH4_4g24180.1
Fvb4	maker	exon	26436932	26437198	.	+	.	ID=FvH4_4g24180.1:8;Parent=FvH4_4g24180.1
Fvb4	maker	exon	26437284	26438436	.	+	.	ID=FvH4_4g24180.1:9;Parent=FvH4_4g24180.1
Fvb4	maker	exon	26438551	26438653	.	+	.	ID=FvH4_4g24180.1:10;Parent=FvH4_4g24180.1
Fvb4	maker	exon	26438756	26438823	.	+	.	ID=FvH4_4g24180.1:11;Parent=FvH4_4g24180.1
Fvb4	maker	exon	26438915	26439060	.	+	.	ID=FvH4_4g24180.1:12;Parent=FvH4_4g24180.1
Fvb4	maker	exon	26439166	26439355	.	+	.	ID=FvH4_4g24180.1:13;Parent=FvH4_4g24180.1
Fvb4	maker	exon	26439926	26441187	.	+	.	ID=FvH4_4g24180.1:14;Parent=FvH4_4g24180.1
Fvb4	maker	five_prime_UTR	26434209	26434374	.	+	.	ID=FvH4_4g24180.1:five_prime_utr;Parent=FvH4_4g24180.1
Fvb4	maker	CDS	26434375	26434759	.	+	0	ID=FvH4_4g24180.1:cds;Parent=FvH4_4g24180.1
Fvb4	maker	CDS	26435020	26435303	.	+	2	ID=FvH4_4g24180.1:cds;Parent=FvH4_4g24180.1
Fvb4	maker	CDS	26435392	26435629	.	+	0	ID=FvH4_4g24180.1:cds;Parent=FvH4_4g24180.1
Fvb4	maker	CDS	26435716	26436045	.	+	2	ID=FvH4_4g24180.1:cds;Parent=FvH4_4g24180.1
Fvb4	maker	CDS	26436163	26436248	.	+	2	ID=FvH4_4g24180.1:cds;Parent=FvH4_4g24180.1
Fvb4	maker	CDS	26436340	26436447	.	+	0	ID=FvH4_4g24180.1:cds;Parent=FvH4_4g24180.1
Fvb4	maker	CDS	26436550	26436851	.	+	0	ID=FvH4_4g24180.1:cds;Parent=FvH4_4g24180.1
Fvb4	maker	CDS	26436932	26437198	.	+	1	ID=FvH4_4g24180.1:cds;Parent=FvH4_4g24180.1
Fvb4	maker	CDS	26437284	26438043	.	+	1	ID=FvH4_4g24180.1:cds;Parent=FvH4_4g24180.1
Fvb4	maker	three_prime_UTR	26438044	26438436	.	+	.	ID=FvH4_4g24180.1:three_prime_utr;Parent=FvH4_4g24180.1
Fvb4	maker	three_prime_UTR	26438551	26438653	.	+	.	ID=FvH4_4g24180.1:three_prime_utr;Parent=FvH4_4g24180.1
Fvb4	maker	three_prime_UTR	26438756	26438823	.	+	.	ID=FvH4_4g24180.1:three_prime_utr;Parent=FvH4_4g24180.1
Fvb4	maker	three_prime_UTR	26438915	26439060	.	+	.	ID=FvH4_4g24180.1:three_prime_utr;Parent=FvH4_4g24180.1
Fvb4	maker	three_prime_UTR	26439166	26439355	.	+	.	ID=FvH4_4g24180.1:three_prime_utr;Parent=FvH4_4g24180.1
Fvb4	maker	three_prime_UTR	26439926	26441187	.	+	.	ID=FvH4_4g24180.1:three_prime_utr;Parent=FvH4_4g24180.1
Fvb5	maker	gene	3364268	3368869	.	-	.	ID=FvH4_5g05680;Name=FvH4_5g05680
Fvb5	maker	mRNA	3364268	3368869	.	-	.	ID=FvH4_5g05680.1;Parent=FvH4_5g05680;Name=FvH4_5g05680.1;_AED=0.09;_eAED=0.09;_QI=767|1|1|1|0.75|0.66|9|388|529
Fvb5	maker	exon	3364268	3364507	.	-	.	ID=FvH4_5g05680.1:9;Parent=FvH4_5g05680.1
Fvb5	maker	exon	3365354	3366261	.	-	.	ID=FvH4_5g05680.1:8;Parent=FvH4_5g05680.1
Fvb5	maker	exon	3366428	3366694	.	-	.	ID=FvH4_5g05680.1:7;Parent=FvH4_5g05680.1
Fvb5	maker	exon	3366801	3367102	.	-	.	ID=FvH4_5g05680.1:6;Parent=FvH4_5g05680.1
Fvb5	maker	exon	3367226	3367336	.	-	.	ID=FvH4_5g05680.1:5;Parent=FvH4_5g05680.1
Fvb5	maker	exon	3367555	3367640	.	-	.	ID=FvH4_5g05680.1:4;Parent=FvH4_5g05680.1
Fvb5	maker	exon	3367772	3368092	.	-	.	ID=FvH4_5g05680.1:3;Parent=FvH4_5g05680.1
Fvb5	maker	exon	3368232	3368469	.	-	.	ID=FvH4_5g05680.1:2;Parent=FvH4_5g05680.1
Fvb5	maker	exon	3368598	3368869	.	-	.	ID=FvH4_5g05680.1:1;Parent=FvH4_5g05680.1
Fvb5	maker	five_prime_UTR	3368598	3368869	.	-	.	ID=FvH4_5g05680.1:five_prime_utr;Parent=FvH4_5g05680.1
Fvb5	maker	five_prime_UTR	3368232	3368469	.	-	.	ID=FvH4_5g05680.1:five_prime_utr;Parent=FvH4_5g05680.1
Fvb5	maker	five_prime_UTR	3367836	3368092	.	-	.	ID=FvH4_5g05680.1:five_prime_utr;Parent=FvH4_5g05680.1
Fvb5	maker	CDS	3367772	3367835	.	-	0	ID=FvH4_5g05680.1:cds;Parent=FvH4_5g05680.1
Fvb5	maker	CDS	3367555	3367640	.	-	2	ID=FvH4_5g05680.1:cds;Parent=FvH4_5g05680.1
Fvb5	maker	CDS	3367226	3367336	.	-	0	ID=FvH4_5g05680.1:cds;Parent=FvH4_5g05680.1
Fvb5	maker	CDS	3366801	3367102	.	-	0	ID=FvH4_5g05680.1:cds;Parent=FvH4_5g05680.1
Fvb5	maker	CDS	3366428	3366694	.	-	1	ID=FvH4_5g05680.1:cds;Parent=FvH4_5g05680.1
Fvb5	maker	CDS	3365502	3366261	.	-	1	ID=FvH4_5g05680.1:cds;Parent=FvH4_5g05680.1
Fvb5	maker	three_prime_UTR	3365354	3365501	.	-	.	ID=FvH4_5g05680.1:three_prime_utr;Parent=FvH4_5g05680.1
Fvb5	maker	three_prime_UTR	3364268	3364507	.	-	.	ID=FvH4_5g05680.1:three_prime_utr;Parent=FvH4_5g05680.1
Fvb5	maker	gene	17706628	17712073	.	-	.	ID=FvH4_5g26250;Name=FvH4_5g26250
Fvb5	maker	mRNA	17706628	17712073	.	-	.	ID=FvH4_5g26250.1;Parent=FvH4_5g26250;Name=FvH4_5g26250.1;_AED=0.19;_eAED=0.19;_QI=165|0.8|0.72|1|0.9|0.81|11|0|1085
Fvb5	maker	exon	17706628	17706966	.	-	.	ID=FvH4_5g26250.1:11;Parent=FvH4_5g26250.1
Fvb5	maker	exon	17706987	17707240	.	-	.	ID=FvH4_5g26250.1:10;Parent=FvH4_5g26250.1
Fvb5	maker	exon	17707461	17708206	.	-	.	ID=FvH4_5g26250.1:9;Parent=FvH4_5g26250.1
Fvb5	maker	exon	17708317	17708583	.	-	.	ID=FvH4_5g26250.1:8;Parent=FvH4_5g26250.1
Fvb5	maker	exon	17708678	17708979	.	-	.	ID=FvH4_5g26250.1:7;Parent=FvH4_5g26250.1
Fvb5	maker	exon	17709089	17709199	.	-	.	ID=FvH4_5g26250.1:6;Parent=FvH4_5g26250.1
Fvb5	maker	exon	17709328	17709413	.	-	.	ID=FvH4_5g26250.1:5;Parent=FvH4_5g26250.1
Fvb5	maker	exon	17709573	17709893	.	-	.	ID=FvH4_5g26250.1:4;Parent=FvH4_5g26250.1
Fvb5	maker	exon	17710094	17710331	.	-	.	ID=FvH4_5g26250.1:3;Parent=FvH4_5g26250.1
Fvb5	maker	exon	17710754	17711031	.	-	.	ID=FvH4_5g26250.1:2;Parent=FvH4_5g26250.1
Fvb5	maker	exon	17711593	17712073	.	-	.	ID=FvH4_5g26250.1:1;Parent=FvH4_5g26250.1
Fvb5	maker	five_prime_UTR	17711909	17712073	.	-	.	ID=FvH4_5g26250.1:five_prime_utr;Parent=FvH4_5g26250.1
Fvb5	maker	CDS	17711593	17711908	.	-	0	ID=FvH4_5g26250.1:cds;Parent=FvH4_5g26250.1
Fvb5	maker	CDS	17710754	17711031	.	-	2	ID=FvH4_5g26250.1:cds;Parent=FvH4_5g26250.1
Fvb5	maker	CDS	17710094	17710331	.	-	0	ID=FvH4_5g26250.1:cds;Parent=FvH4_5g26250.1
Fvb5	maker	CDS	17709573	17709893	.	-	2	ID=FvH4_5g26250.1:cds;Parent=FvH4_5g26250.1
Fvb5	maker	CDS	17709328	17709413	.	-	2	ID=FvH4_5g26250.1:cds;Parent=FvH4_5g26250.1
Fvb5	maker	CDS	17709089	17709199	.	-	0	ID=FvH4_5g26250.1:cds;Parent=FvH4_5g26250.1
Fvb5	maker	CDS	17708678	17708979	.	-	0	ID=FvH4_5g26250.1:cds;Parent=FvH4_5g26250.1
Fvb5	maker	CDS	17708317	17708583	.	-	1	ID=FvH4_5g26250.1:cds;Parent=FvH4_5g26250.1
Fvb5	maker	CDS	17707461	17708206	.	-	1	ID=FvH4_5g26250.1:cds;Parent=FvH4_5g26250.1
Fvb5	maker	CDS	17706987	17707240	.	-	2	ID=FvH4_5g26250.1:cds;Parent=FvH4_5g26250.1
Fvb5	maker	CDS	17706628	17706966	.	-	0	ID=FvH4_5g26250.1:cds;Parent=FvH4_5g26250.1
Fvb6	maker	gene	3477241	3482314	.	+	.	ID=FvH4_6g06090;Name=FvH4_6g06090
Fvb6	maker	mRNA	3477241	3482314	.	+	.	ID=FvH4_6g06090.1;Parent=FvH4_6g06090;Name=FvH4_6g06090.1;_AED=0.31;_eAED=0.30;_QI=305|0.87|0.88|1|1|1|9|351|874
Fvb6	maker	exon	3477241	3477747	.	+	.	ID=FvH4_6g06090.1:1;Parent=FvH4_6g06090.1
Fvb6	maker	exon	3478755	3479044	.	+	.	ID=FvH4_6g06090.1:2;Parent=FvH4_6g06090.1
Fvb6	maker	exon	3479139	3479379	.	+	.	ID=FvH4_6g06090.1:3;Parent=FvH4_6g06090.1
Fvb6	maker	exon	3479491	3479829	.	+	.	ID=FvH4_6g06090.1:4;Parent=FvH4_6g06090.1
Fvb6	maker	exon	3479956	3480041	.	+	.	ID=FvH4_6g06090.1:5;Parent=FvH4_6g06090.1
Fvb6	maker	exon	3480202	3480309	.	+	.	ID=FvH4_6g06090.1:6;Parent=FvH4_6g06090.1
Fvb6	maker	exon	3480417	3480757	.	+	.	ID=FvH4_6g06090.1:7;Parent=FvH4_6g06090.1
Fvb6	maker	exon	3480819	3481082	.	+	.	ID=FvH4_6g06090.1:8;Parent=FvH4_6g06090.1
Fvb6	maker	exon	3481210	3482314	.	+	.	ID=FvH4_6g06090.1:9;Parent=FvH4_6g06090.1
Fvb6	maker	five_prime_UTR	3477241	3477545	.	+	.	ID=FvH4_6g06090.1:five_prime_utr;Parent=FvH4_6g06090.1
Fvb6	maker	CDS	3477546	3477747	.	+	0	ID=FvH4_6g06090.1:cds;Parent=FvH4_6g06090.1
Fvb6	maker	CDS	3478755	3479044	.	+	2	ID=FvH4_6g06090.1:cds;Parent=FvH4_6g06090.1
Fvb6	maker	CDS	3479139	3479379	.	+	0	ID=FvH4_6g06090.1:cds;Parent=FvH4_6g06090.1
Fvb6	maker	CDS	3479491	3479829	.	+	2	ID=FvH4_6g06090.1:cds;Parent=FvH4_6g06090.1
Fvb6	maker	CDS	3479956	3480041	.	+	2	ID=FvH4_6g06090.1:cds;Parent=FvH4_6g06090.1
Fvb6	maker	CDS	3480202	3480309	.	+	0	ID=FvH4_6g06090.1:cds;Parent=FvH4_6g06090.1
Fvb6	maker	CDS	3480417	3480757	.	+	0	ID=FvH4_6g06090.1:cds;Parent=FvH4_6g06090.1
Fvb6	maker	CDS	3480819	3481082	.	+	1	ID=FvH4_6g06090.1:cds;Parent=FvH4_6g06090.1
Fvb6	maker	CDS	3481210	3481963	.	+	1	ID=FvH4_6g06090.1:cds;Parent=FvH4_6g06090.1
Fvb6	maker	three_prime_UTR	3481964	3482314	.	+	.	ID=FvH4_6g06090.1:three_prime_utr;Parent=FvH4_6g06090.1
Fvb6	maker	gene	3484312	3488223	.	+	.	ID=FvH4_6g06100;Name=FvH4_6g06100
Fvb6	maker	mRNA	3484312	3488223	.	+	.	ID=FvH4_6g06100.1;Parent=FvH4_6g06100;Name=FvH4_6g06100.1;_AED=0.31;_eAED=0.31;_QI=172|1|1|1|1|1|9|206|919
Fvb6	maker	exon	3484312	3484850	.	+	.	ID=FvH4_6g06100.1:1;Parent=FvH4_6g06100.1
Fvb6	maker	exon	3484952	3485241	.	+	.	ID=FvH4_6g06100.1:2;Parent=FvH4_6g06100.1
Fvb6	maker	exon	3485330	3485579	.	+	.	ID=FvH4_6g06100.1:3;Parent=FvH4_6g06100.1
Fvb6	maker	exon	3485700	3486038	.	+	.	ID=FvH4_6g06100.1:4;Parent=FvH4_6g06100.1
Fvb6	maker	exon	3486126	3486211	.	+	.	ID=FvH4_6g06100.1:5;Parent=FvH4_6g06100.1
Fvb6	maker	exon	3486331	3486438	.	+	.	ID=FvH4_6g06100.1:6;Parent=FvH4_6g06100.1
Fvb6	maker	exon	3486523	3486821	.	+	.	ID=FvH4_6g06100.1:7;Parent=FvH4_6g06100.1
Fvb6	maker	exon	3486920	3487186	.	+	.	ID=FvH4_6g06100.1:8;Parent=FvH4_6g06100.1
Fvb6	maker	exon	3487264	3488223	.	+	.	ID=FvH4_6g06100.1:9;Parent=FvH4_6g06100.1
Fvb6	maker	five_prime_UTR	3484312	3484483	.	+	.	ID=FvH4_6g06100.1:five_prime_utr;Parent=FvH4_6g06100.1
Fvb6	maker	CDS	3484484	3484850	.	+	0	ID=FvH4_6g06100.1:cds;Parent=FvH4_6g06100.1
Fvb6	maker	CDS	3484952	3485241	.	+	2	ID=FvH4_6g06100.1:cds;Parent=FvH4_6g06100.1
Fvb6	maker	CDS	3485330	3485579	.	+	0	ID=FvH4_6g06100.1:cds;Parent=FvH4_6g06100.1
Fvb6	maker	CDS	3485700	3486038	.	+	2	ID=FvH4_6g06100.1:cds;Parent=FvH4_6g06100.1
Fvb6	maker	CDS	3486126	3486211	.	+	2	ID=FvH4_6g06100.1:cds;Parent=FvH4_6g06100.1
Fvb6	maker	CDS	3486331	3486438	.	+	0	ID=FvH4_6g06100.1:cds;Parent=FvH4_6g06100.1
Fvb6	maker	CDS	3486523	3486821	.	+	0	ID=FvH4_6g06100.1:cds;Parent=FvH4_6g06100.1
Fvb6	maker	CDS	3486920	3487186	.	+	1	ID=FvH4_6g06100.1:cds;Parent=FvH4_6g06100.1
Fvb6	maker	CDS	3487264	3488017	.	+	1	ID=FvH4_6g06100.1:cds;Parent=FvH4_6g06100.1
Fvb6	maker	three_prime_UTR	3488018	3488223	.	+	.	ID=FvH4_6g06100.1:three_prime_utr;Parent=FvH4_6g06100.1
Fvb6	maker	gene	27621125	27625610	.	-	.	ID=FvH4_6g34970;Name=FvH4_6g34970
Fvb6	maker	mRNA	27621125	27625610	.	-	.	ID=FvH4_6g34970.1;Parent=FvH4_6g34970;Name=FvH4_6g34970.1;_AED=0.10;_eAED=0.08;_QI=284|0.85|0.87|1|1|1|8|220|934
Fvb6	maker	exon	27621125	27622101	.	-	.	ID=FvH4_6g34970.1:8;Parent=FvH4_6g34970.1
Fvb6	maker	exon	27622219	27622482	.	-	.	ID=FvH4_6g34970.1:7;Parent=FvH4_6g34970.1
Fvb6	maker	exon	27622599	27622900	.	-	.	ID=FvH4_6g34970.1:6;Parent=FvH4_6g34970.1
Fvb6	maker	exon	27623063	27623256	.	-	.	ID=FvH4_6g34970.1:5;Parent=FvH4_6g34970.1
Fvb6	maker	exon	27623435	27623824	.	-	.	ID=FvH4_6g34970.1:4;Parent=FvH4_6g34970.1
Fvb6	maker	exon	27623937	27624174	.	-	.	ID=FvH4_6g34970.1:3;Parent=FvH4_6g34970.1
Fvb6	maker	exon	27624559	27624839	.	-	.	ID=FvH4_6g34970.1:2;Parent=FvH4_6g34970.1
Fvb6	maker	exon	27624948	27625610	.	-	.	ID=FvH4_6g34970.1:1;Parent=FvH4_6g34970.1
Fvb6	maker	five_prime_UTR	27625327	27625610	.	-	.	ID=FvH4_6g34970.1:five_prime_utr;Parent=FvH4_6g34970.1
Fvb6	maker	CDS	27624948	27625326	.	-	0	ID=FvH4_6g34970.1:cds;Parent=FvH4_6g34970.1
Fvb6	maker	CDS	27624559	27624839	.	-	2	ID=FvH4_6g34970.1:cds;Parent=FvH4_6g34970.1
Fvb6	maker	CDS	27623937	27624174	.	-	0	ID=FvH4_6g34970.1:cds;Parent=FvH4_6g34970.1
Fvb6	maker	CDS	27623435	27623824	.	-	2	ID=FvH4_6g34970.1:cds;Parent=FvH4_6g34970.1
Fvb6	maker	CDS	27623063	27623256	.	-	2	ID=FvH4_6g34970.1:cds;Parent=FvH4_6g34970.1
Fvb6	maker	CDS	27622599	27622900	.	-	0	ID=FvH4_6g34970.1:cds;Parent=FvH4_6g34970.1
Fvb6	maker	CDS	27622219	27622482	.	-	1	ID=FvH4_6g34970.1:cds;Parent=FvH4_6g34970.1
Fvb6	maker	CDS	27621345	27622101	.	-	1	ID=FvH4_6g34970.1:cds;Parent=FvH4_6g34970.1
Fvb6	maker	three_prime_UTR	27621125	27621344	.	-	.	ID=FvH4_6g34970.1:three_prime_utr;Parent=FvH4_6g34970.1
Fvb7	maker	gene	899965	903377	.	-	.	ID=FvH4_7g00290;Name=FvH4_7g00290
Fvb7	maker	mRNA	899965	903377	.	-	.	ID=FvH4_7g00290.1;Parent=FvH4_7g00290;Name=FvH4_7g00290.1;_AED=0.28;_eAED=0.28;_QI=0|0.16|0|1|1|1|7|0|499
Fvb7	maker	exon	903295	903377	.	-	.	ID=FvH4_7g00290.1:7;Parent=FvH4_7g00290.1
Fvb7	maker	exon	902843	903033	.	-	.	ID=FvH4_7g00290.1:6;Parent=FvH4_7g00290.1
Fvb7	maker	exon	902169	902254	.	-	.	ID=FvH4_7g00290.1:5;Parent=FvH4_7g00290.1
Fvb7	maker	exon	901633	901743	.	-	.	ID=FvH4_7g00290.1:4;Parent=FvH4_7g00290.1
Fvb7	maker	exon	901206	901327	.	-	.	ID=FvH4_7g00290.1:3;Parent=FvH4_7g00290.1
Fvb7	maker	exon	900756	901022	.	-	.	ID=FvH4_7g00290.1:2;Parent=FvH4_7g00290.1
Fvb7	maker	exon	899965	900604	.	-	.	ID=FvH4_7g00290.1:1;Parent=FvH4_7g00290.1
Fvb7	maker	CDS	903295	903377	.	-	0	ID=FvH4_7g00290.1:cds;Parent=FvH4_7g00290.1
Fvb7	maker	CDS	902843	903033	.	-	1	ID=FvH4_7g00290.1:cds;Parent=FvH4_7g00290.1
Fvb7	maker	CDS	902169	902254	.	-	2	ID=FvH4_7g00290.1:cds;Parent=FvH4_7g00290.1
Fvb7	maker	CDS	901633	901743	.	-	0	ID=FvH4_7g00290.1:cds;Parent=FvH4_7g00290.1
Fvb7	maker	CDS	901206	901327	.	-	0	ID=FvH4_7g00290.1:cds;Parent=FvH4_7g00290.1
Fvb7	maker	CDS	900756	901022	.	-	1	ID=FvH4_7g00290.1:cds;Parent=FvH4_7g00290.1
Fvb7	maker	CDS	899965	900604	.	-	1	ID=FvH4_7g00290.1:cds;Parent=FvH4_7g00290.1
Fvb7	maker	gene	1005292	1012900	.	-	.	ID=FvH4_7g00380;Name=FvH4_7g00380
Fvb7	maker	mRNA	1005292	1012900	.	-	.	ID=FvH4_7g00380.1;Parent=FvH4_7g00380;Name=FvH4_7g00380.1;_AED=0.13;_eAED=0.13;_QI=182|1|1|1|0.87|0.88|9|336|880
Fvb7	maker	exon	1005292	1006387	.	-	.	ID=FvH4_7g00380.1:9;Parent=FvH4_7g00380.1
Fvb7	maker	exon	1006535	1006801	.	-	.	ID=FvH4_7g00380.1:8;Parent=FvH4_7g00380.1
Fvb7	maker	exon	1006925	1007226	.	-	.	ID=FvH4_7g00380.1:7;Parent=FvH4_7g00380.1
Fvb7	maker	exon	1007465	1007575	.	-	.	ID=FvH4_7g00380.1:6;Parent=FvH4_7g00380.1
Fvb7	maker	exon	1007756	1007841	.	-	.	ID=FvH4_7g00380.1:5;Parent=FvH4_7g00380.1
Fvb7	maker	exon	1007937	1008257	.	-	.	ID=FvH4_7g00380.1:4;Parent=FvH4_7g00380.1
Fvb7	maker	exon	1008703	1008934	.	-	.	ID=FvH4_7g00380.1:3;Parent=FvH4_7g00380.1
Fvb7	maker	exon	1009214	1009485	.	-	.	ID=FvH4_7g00380.1:2;Parent=FvH4_7g00380.1
Fvb7	maker	exon	1012427	1012900	.	-	.	ID=FvH4_7g00380.1:1;Parent=FvH4_7g00380.1
Fvb7	maker	five_prime_UTR	1012719	1012900	.	-	.	ID=FvH4_7g00380.1:five_prime_utr;Parent=FvH4_7g00380.1
Fvb7	maker	CDS	1012427	1012718	.	-	0	ID=FvH4_7g00380.1:cds;Parent=FvH4_7g00380.1
Fvb7	maker	CDS	1009214	1009485	.	-	2	ID=FvH4_7g00380.1:cds;Parent=FvH4_7g00380.1
Fvb7	maker	CDS	1008703	1008934	.	-	0	ID=FvH4_7g00380.1:cds;Parent=FvH4_7g00380.1
Fvb7	maker	CDS	1007937	1008257	.	-	2	ID=FvH4_7g00380.1:cds;Parent=FvH4_7g00380.1
Fvb7	maker	CDS	1007756	1007841	.	-	2	ID=FvH4_7g00380.1:cds;Parent=FvH4_7g00380.1
Fvb7	maker	CDS	1007465	1007575	.	-	0	ID=FvH4_7g00380.1:cds;Parent=FvH4_7g00380.1
Fvb7	maker	CDS	1006925	1007226	.	-	0	ID=FvH4_7g00380.1:cds;Parent=FvH4_7g00380.1
Fvb7	maker	CDS	1006535	1006801	.	-	1	ID=FvH4_7g00380.1:cds;Parent=FvH4_7g00380.1
Fvb7	maker	CDS	1005628	1006387	.	-	1	ID=FvH4_7g00380.1:cds;Parent=FvH4_7g00380.1
Fvb7	maker	three_prime_UTR	1005292	1005627	.	-	.	ID=FvH4_7g00380.1:three_prime_utr;Parent=FvH4_7g00380.1
Fvb7	maker	gene	1034679	1041966	.	-	.	ID=FvH4_7g00420;Name=FvH4_7g00420
Fvb7	maker	mRNA	1034679	1041966	.	-	.	ID=FvH4_7g00420.1;Parent=FvH4_7g00420;Name=FvH4_7g00420.1;_AED=0.22;_eAED=0.22;_QI=1553|1|1|1|0.55|0.5|10|34|445
Fvb7	maker	exon	1034679	1034704	.	-	.	ID=FvH4_7g00420.1:10;Parent=FvH4_7g00420.1
Fvb7	maker	exon	1034725	1035495	.	-	.	ID=FvH4_7g00420.1:9;Parent=FvH4_7g00420.1
Fvb7	maker	exon	1035619	1035885	.	-	.	ID=FvH4_7g00420.1:8;Parent=FvH4_7g00420.1
Fvb7	maker	exon	1036020	1036347	.	-	.	ID=FvH4_7g00420.1:7;Parent=FvH4_7g00420.1
Fvb7	maker	exon	1036535	1036678	.	-	.	ID=FvH4_7g00420.1:6;Parent=FvH4_7g00420.1
Fvb7	maker	exon	1036834	1036919	.	-	.	ID=FvH4_7g00420.1:5;Parent=FvH4_7g00420.1
Fvb7	maker	exon	1037018	1037335	.	-	.	ID=FvH4_7g00420.1:4;Parent=FvH4_7g00420.1
Fvb7	maker	exon	1037576	1037807	.	-	.	ID=FvH4_7g00420.1:3;Parent=FvH4_7g00420.1
Fvb7	maker	exon	1038132	1038403	.	-	.	ID=FvH4_7g00420.1:2;Parent=FvH4_7g00420.1
Fvb7	maker	exon	1041486	1041966	.	-	.	ID=FvH4_7g00420.1:1;Parent=FvH4_7g00420.1
Fvb7	maker	five_prime_UTR	1041486	1041966	.	-	.	ID=FvH4_7g00420.1:five_prime_utr;Parent=FvH4_7g00420.1
Fvb7	maker	five_prime_UTR	1038132	1038403	.	-	.	ID=FvH4_7g00420.1:five_prime_utr;Parent=FvH4_7g00420.1
Fvb7	maker	five_prime_UTR	1037576	1037807	.	-	.	ID=FvH4_7g00420.1:five_prime_utr;Parent=FvH4_7g00420.1
Fvb7	maker	five_prime_UTR	1037018	1037335	.	-	.	ID=FvH4_7g00420.1:five_prime_utr;Parent=FvH4_7g00420.1
Fvb7	maker	five_prime_UTR	1036834	1036919	.	-	.	ID=FvH4_7g00420.1:five_prime_utr;Parent=FvH4_7g00420.1
Fvb7	maker	five_prime_UTR	1036535	1036678	.	-	.	ID=FvH4_7g00420.1:five_prime_utr;Parent=FvH4_7g00420.1
Fvb7	maker	five_prime_UTR	1036328	1036347	.	-	.	ID=FvH4_7g00420.1:five_prime_utr;Parent=FvH4_7g00420.1
Fvb7	maker	CDS	1036020	1036327	.	-	0	ID=FvH4_7g00420.1:cds;Parent=FvH4_7g00420.1
Fvb7	maker	CDS	1035619	1035885	.	-	1	ID=FvH4_7g00420.1:cds;Parent=FvH4_7g00420.1
Fvb7	maker	CDS	1034733	1035495	.	-	1	ID=FvH4_7g00420.1:cds;Parent=FvH4_7g00420.1
Fvb7	maker	three_prime_UTR	1034725	1034732	.	-	.	ID=FvH4_7g00420.1:three_prime_utr;Parent=FvH4_7g00420.1
Fvb7	maker	three_prime_UTR	1034679	1034704	.	-	.	ID=FvH4_7g00420.1:three_prime_utr;Parent=FvH4_7g00420.1
Fvb7	maker	gene	1059858	1066948	.	-	.	ID=FvH4_7g00440;Name=FvH4_7g00440
Fvb7	maker	mRNA	1059858	1066948	.	-	.	ID=FvH4_7g00440.1;Parent=FvH4_7g00440;Name=FvH4_7g00440.1;_AED=0.09;_eAED=0.09;_QI=257|1|1|1|1|1|9|392|921
Fvb7	maker	exon	1059858	1061009	.	-	.	ID=FvH4_7g00440.1:9;Parent=FvH4_7g00440.1
Fvb7	maker	exon	1061148	1061414	.	-	.	ID=FvH4_7g00440.1:8;Parent=FvH4_7g00440.1
Fvb7	maker	exon	1061525	1061826	.	-	.	ID=FvH4_7g00440.1:7;Parent=FvH4_7g00440.1
Fvb7	maker	exon	1061956	1062066	.	-	.	ID=FvH4_7g00440.1:6;Parent=FvH4_7g00440.1
Fvb7	maker	exon	1062298	1062383	.	-	.	ID=FvH4_7g00440.1:5;Parent=FvH4_7g00440.1
Fvb7	maker	exon	1062515	1062835	.	-	.	ID=FvH4_7g00440.1:4;Parent=FvH4_7g00440.1
Fvb7	maker	exon	1062957	1063194	.	-	.	ID=FvH4_7g00440.1:3;Parent=FvH4_7g00440.1
Fvb7	maker	exon	1063315	1063586	.	-	.	ID=FvH4_7g00440.1:2;Parent=FvH4_7g00440.1
Fvb7	maker	exon	1066283	1066948	.	-	.	ID=FvH4_7g00440.1:1;Parent=FvH4_7g00440.1
Fvb7	maker	five_prime_UTR	1066692	1066948	.	-	.	ID=FvH4_7g00440.1:five_prime_utr;Parent=FvH4_7g00440.1
Fvb7	maker	CDS	1066283	1066691	.	-	0	ID=FvH4_7g00440.1:cds;Parent=FvH4_7g00440.1
Fvb7	maker	CDS	1063315	1063586	.	-	2	ID=FvH4_7g00440.1:cds;Parent=FvH4_7g00440.1
Fvb7	maker	CDS	1062957	1063194	.	-	0	ID=FvH4_7g00440.1:cds;Parent=FvH4_7g00440.1
Fvb7	maker	CDS	1062515	1062835	.	-	2	ID=FvH4_7g00440.1:cds;Parent=FvH4_7g00440.1
Fvb7	maker	CDS	1062298	1062383	.	-	2	ID=FvH4_7g00440.1:cds;Parent=FvH4_7g00440.1
Fvb7	maker	CDS	1061956	1062066	.	-	0	ID=FvH4_7g00440.1:cds;Parent=FvH4_7g00440.1
Fvb7	maker	CDS	1061525	1061826	.	-	0	ID=FvH4_7g00440.1:cds;Parent=FvH4_7g00440.1
Fvb7	maker	CDS	1061148	1061414	.	-	1	ID=FvH4_7g00440.1:cds;Parent=FvH4_7g00440.1
Fvb7	maker	CDS	1060250	1061009	.	-	1	ID=FvH4_7g00440.1:cds;Parent=FvH4_7g00440.1
Fvb7	maker	three_prime_UTR	1059858	1060249	.	-	.	ID=FvH4_7g00440.1:three_prime_utr;Parent=FvH4_7g00440.1
